# Supplementary material for: Prevalence and patterns of multimorbidity in the Jamaican population: A comparative analysis of latent variable models
Source: PLoS One. 2020 Jul 23;15(7):e0236034. doi: 10.1371/journal.pone.0236034 (PMC7377400; doi:10.1371/journal.pone.0236034)
Supplement: S1 Data — (XLS) [file pone.0236034.s001.xls]

## Sheet: Sheet1
uniqueid	hypertension	obesity	hypercholesterolemia	diabetes	asthma	arthritis	cvd	mhealth	copd	stroke	glaucoma	sampwt_adj	parishno	sex	age	urban
1	Yes	Yes	No	No	No	No	No	Yes	No	Yes	No	308.103	st. andrew	female	39	yes
2	No	No	No	No	No	No	No	No	No	No	No	269.483	st thomas	male	19	no
3	Yes	No	Yes	Yes	No	No	No	No	No	No	No	425.25	st. andrew	male	72	yes
4	No	No	No	No	No	No	No	No	No	No	No	198.026	st. andrew	female	53	no
5	No	Yes	No	No	No	No	No	No	No	No	No	268.333	st thomas	female	30	no
6	No	No	No	No	No	No	No	No	No	No	No	268.333	st thomas	female	33	no
7	Yes	No	No	Yes	No	No	No	No	No	No	No	266.343	st thomas	female	68	no
8	Yes	Yes	No	No	No	No	No	No	No	No	No	308.514	st. andrew	male	40	yes
9	Yes	No	No	No	No	No	No	No	No	No	No	305.196	st. andrew	male	69	yes
10	Yes	Yes	No	No	No	No	No	No	No	No	No	381.504	st thomas	female	50	yes
11	No	No	No	No	No	No	No	No	No	No	No	129.976	manchester	female	35	no
12	No	No	No	No	No	No	No	No	No	No	No	267.619	st thomas	female	29	no
13	Yes	Yes	No	No	No	No	No	No	No	No	No	243.581	clarendon	female	18	no
14	Yes	No	No	No	No	No	No	No	No	No	No	275.21	st thomas	male	49	yes
15	No	No	No	No	No	Yes	No	No	No	No	No	158.922	clarendon	female	52	no
16	Yes	Yes	No	No	No	Yes	Yes	No	No	No	No	439.928	clarendon	female	53	no
17	No	Yes	No	No	No	No	No	No	No	No	No	224.167	st. andrew	female	38	no
18	No	No	No	No	No	No	No	No	No	No	No	243.072	clarendon	male	42	no
19	Yes	No	Yes	No	No	No	No	No	No	No	No	160.558	clarendon	female	56	no
20	No	No	No	No	No	No	No	No	No	No	No	379.842	st thomas	female	51	yes
21	Yes	No	Yes	No	No	No	No	No	No	No	No	160.558	clarendon	female	56	no
22	No	No	No	No	No	No	No	No	No	No	No	276.806	st thomas	male	58	no
23	No	No	No	No	No	No	No	No	No	No	No	390.243	clarendon	male	21	no
24	No	Yes	No	No	No	No	No	No	No	No	No	385.919	st thomas	female	22	yes
25	No	No	No	No	No	No	No	No	No	No	No	385.919	st thomas	female	23	yes
26	No	No	No	No	No	No	No	No	No	No	No	381.814	st thomas	male	41	yes
27	No	Yes	No	No	No	No	No	No	No	No	No	314.262	st. andrew	female	41	yes
28	No	Yes	Yes	No	No	No	No	No	No	No	No	265.114	st thomas	female	52	no
29	Yes	No	Yes	Yes	No	No	No	No	No	No	No	158.029	clarendon	male	65	no
30	No	Yes	No	No	No	No	No	No	No	No	No	308.264	st. andrew	female	45	yes
31	No	No	No	No	No	No	No	No	No	No	No	266.275	st thomas	female	45	no
32	No	No	No	No	Yes	No	No	No	No	No	No	738.48	st catherine	male	63	yes
33	No	No	No	No	No	No	No	No	No	No	No	269.483	st thomas	male	18	no
34	No	Yes	Yes	No	No	No	No	No	No	No	No	310.646	st. andrew	female	32	yes
35	No	No	No	No	No	No	No	No	Yes	No	No	267.776	st catherine	male	43	yes
36	No	Yes	No	No	No	No	No	No	No	No	No	257.445	st. mary	female	39	yes
37	Yes	No	Yes	No	No	No	No	No	No	No	No	439.928	clarendon	female	52	no
38	No	No	No	No	No	No	No	No	No	No	No	159.534	clarendon	female	26	no
39	No	Yes	No	No	No	No	No	No	No	No	No	311.831	st. andrew	female	24	yes
40	No	No	Yes	No	No	No	No	No	No	No	No	444.085	clarendon	female	26	no
41	Yes	Yes	No	No	No	No	No	No	No	No	No	308.103	st. andrew	female	39	yes
42	Yes	Yes	No	No	No	No	No	No	No	No	No	267.843	st thomas	female	58	no
43	No	No	No	No	Yes	No	No	No	No	No	No	710.667	st catherine	female	18	yes
44	Yes	Yes	No	No	No	Yes	Yes	Yes	Yes	No	No	463.747	st james	female	33	yes
45	No	No	No	No	No	No	No	No	No	No	No	225.224	st. andrew	male	44	no
46	No	No	No	No	No	No	No	No	No	No	No	201.195	st. andrew	female	21	no
47	No	No	No	No	No	No	No	No	No	No	No	243.893	clarendon	male	46	no
48	No	Yes	No	No	No	No	No	No	No	No	No	310.646	st. andrew	female	34	yes
49	Yes	Yes	No	No	No	Yes	Yes	No	No	No	No	248.75	clarendon	female	72	no
50	Yes	Yes	Yes	No	Yes	Yes	Yes	No	No	No	No	152.215	hanover	female	46	yes
51	Yes	No	No	No	No	No	No	No	No	No	No	159.579	clarendon	female	61	no
52	Yes	Yes	No	Yes	No	No	No	No	No	No	No	226.101	st. mary	male	48	no
53	Yes	No	No	No	No	No	No	No	No	No	No	423.31	st catherine	male	46	yes
54	Yes	Yes	Yes	No	No	No	No	No	No	No	No	198.026	st. andrew	female	51	no
55	No	No	No	No	No	No	No	No	No	No	No	379.325	clarendon	male	50	no
56	No	No	No	No	No	No	No	No	No	No	No	705.519	st catherine	female	53	yes
57	No	No	No	No	Yes	Yes	No	No	No	No	No	248.75	clarendon	male	72	no
58	No	No	No	No	No	No	No	No	No	No	No	134.348	manchester	male	23	no
59	No	No	No	No	No	No	No	No	No	No	No	446.967	clarendon	female	20	no
60	No	Yes	No	No	Yes	No	No	No	No	No	No	708.237	st catherine	female	36	yes
61	No	No	No	No	No	No	No	No	No	No	No	233.739	st. andrew	male	64	no
62	Yes	No	No	No	No	No	No	No	No	No	No	215.783	st. mary	male	70	no
63	Yes	No	No	No	No	No	No	No	No	No	No	239.998	st elizabeth	female	50	no
64	Yes	Yes	No	No	No	No	No	No	No	No	No	190.5	st. andrew	female	57	yes
65	No	Yes	No	No	No	No	No	No	No	No	No	431.325	st. andrew	male	47	yes
66	No	No	No	No	No	No	No	No	Yes	No	No	228.088	st elizabeth	male	30	no
67	No	No	No	No	No	No	No	No	No	No	No	716.807	st catherine	female	22	yes
68	No	No	No	No	No	No	No	No	No	No	No	251.981	clarendon	female	19	no
69	Yes	No	No	No	No	No	No	No	No	No	No	377.708	st thomas	male	69	yes
70	No	No	No	No	No	No	No	No	No	No	No	429.744	st catherine	female	41	yes
71	No	Yes	No	No	No	No	No	No	No	No	No	279.393	st thomas	female	41	yes
72	Yes	Yes	No	No	No	No	No	No	No	No	No	385.091	clarendon	female	42	no
73	No	No	No	No	No	No	No	No	No	No	No	173.111	st catherine	female	31	yes
74	No	Yes	No	No	No	No	No	No	No	No	No	224.167	st. andrew	female	35	no
75	Yes	Yes	Yes	Yes	Yes	Yes	No	No	No	Yes	No	251.314	clarendon	female	67	no
76	No	No	No	No	No	No	No	No	No	No	No	460.481	clarendon	male	64	no
77	No	No	Yes	No	No	No	No	No	No	No	No	226.824	st elizabeth	female	32	no
78	Yes	No	No	No	No	No	No	No	No	No	No	248.75	clarendon	male	68	no
79	No	No	No	No	No	No	No	No	No	No	No	251.981	clarendon	female	16	no
80	Yes	No	No	Yes	No	No	No	No	No	No	No	248.75	clarendon	male	70	no
81	No	Yes	No	Yes	No	No	No	No	No	No	No	162.723	clarendon	female	43	no
82	No	No	No	Yes	No	No	No	No	No	No	No	226.897	st. mary	female	34	no
83	No	No	No	No	No	No	No	No	No	No	No	378.84	clarendon	female	15	no
84	No	No	Yes	No	No	Yes	No	No	No	No	No	437.457	clarendon	male	65	no
85	Yes	No	No	Yes	No	No	No	No	No	No	No	233.987	st elizabeth	male	59	no
86	No	No	Yes	No	No	No	No	No	No	No	No	158.029	clarendon	male	69	no
87	No	No	No	No	No	No	No	No	No	No	No	255.296	clarendon	male	36	no
88	Yes	Yes	No	No	No	Yes	No	No	No	No	No	203.993	st catherine	female	47	no
89	No	No	No	No	No	No	No	No	No	No	No	159.534	clarendon	female	39	no
90	No	No	No	No	Yes	No	No	No	No	No	No	234.786	st catherine	female	26	no
91	No	Yes	Yes	No	No	No	No	No	No	No	No	131.049	manchester	female	30	no
92	Yes	No	Yes	No	No	No	No	No	No	No	No	252.023	clarendon	male	50	no
93	Yes	No	No	No	Yes	No	No	No	No	No	No	180.986	st catherine	female	48	yes
94	Yes	Yes	No	No	No	No	No	No	No	No	No	162.723	clarendon	female	42	no
95	No	Yes	No	Yes	Yes	No	No	No	No	No	No	421.542	st catherine	female	46	yes
96	No	Yes	No	No	No	No	No	No	No	No	No	271.455	st thomas	female	43	no
97	Yes	Yes	Yes	No	No	No	No	Yes	No	No	No	377.545	clarendon	female	37	no
98	No	No	No	No	No	No	No	No	No	No	No	158.029	clarendon	male	72	no
99	Yes	No	No	Yes	No	No	No	No	No	No	Yes	252.73	clarendon	female	59	no
100	No	No	No	No	No	No	No	No	No	No	No	421.884	st catherine	male	42	yes
101	No	No	No	No	No	No	No	No	No	No	No	144.343	st ann	male	42	no
102	No	No	No	No	No	No	No	No	No	No	No	143.529	manchester	male	36	no
103	No	No	No	No	No	No	No	No	No	No	No	219.236	st. mary	female	56	no
104	No	Yes	No	No	No	No	No	No	No	No	No	141.968	manchester	female	25	no
105	Yes	No	No	Yes	No	No	No	No	No	Yes	No	256.892	st catherine	male	62	yes
106	No	No	No	No	No	No	No	No	No	No	No	158.029	clarendon	male	70	no
107	No	No	No	Yes	No	No	No	No	No	No	No	171.694	st catherine	female	38	yes
108	Yes	No	No	Yes	No	No	No	Yes	No	No	No	204.62	st catherine	male	53	no
109	No	No	No	No	No	No	No	No	No	No	No	245.802	clarendon	male	19	no
110	No	No	No	No	No	No	No	No	No	No	No	218.352	st. mary	male	26	no
111	Yes	No	No	No	No	No	No	No	No	No	No	258.947	st catherine	male	63	no
112	Yes	No	No	Yes	No	No	No	No	No	No	No	251.21	st elizabeth	male	62	no
113	No	Yes	No	No	No	No	No	No	No	No	No	375.505	st. andrew	female	26	no
114	No	Yes	Yes	No	No	No	No	No	No	No	No	203.886	st catherine	female	38	no
115	No	No	No	No	No	No	No	No	No	No	No	152.494	hanover	male	29	yes
116	No	No	No	No	No	No	No	No	No	No	No	442.665	clarendon	male	25	no
117	No	No	Yes	No	No	No	No	No	No	No	No	441.623	clarendon	female	39	no
118	No	No	No	No	No	No	No	No	No	No	No	225.416	st. andrew	female	26	no
119	No	No	No	No	No	Yes	No	No	No	No	No	417.348	st catherine	female	72	yes
120	No	No	No	No	No	No	No	No	No	No	No	181.512	st catherine	female	15	yes
121	Yes	No	No	No	No	No	No	No	No	No	No	422.839	st catherine	male	51	yes
122	No	No	No	No	No	No	No	No	No	No	No	277.232	st thomas	female	21	yes
123	No	No	No	No	No	No	No	No	No	No	No	224.176	st. mary	female	52	no
124	No	No	No	No	No	No	No	No	No	No	No	160.109	clarendon	male	52	no
125	No	No	No	No	No	No	No	No	No	No	No	142.346	manchester	female	32	no
126	No	Yes	No	No	No	No	No	No	No	No	No	434.961	westmoreland	female	43	yes
127	Yes	Yes	No	No	No	No	No	No	No	No	No	225.04	st. mary	female	37	no
128	No	No	No	No	No	No	No	No	No	No	No	209.489	clarendon	male	27	yes
129	No	Yes	No	No	No	Yes	No	No	No	No	No	171.035	st catherine	female	50	yes
130	No	No	No	No	No	No	No	No	No	No	No	225.34	st. mary	male	44	no
131	Yes	Yes	No	No	No	No	No	No	No	No	No	159.534	clarendon	female	36	no
132	No	No	No	No	No	No	No	No	No	No	No	427.168	st catherine	male	33	yes
133	No	No	No	No	No	No	No	No	No	No	No	195.115	clarendon	male	45	no
134	Yes	No	Yes	No	No	No	No	No	No	No	No	459.33	clarendon	male	57	no
135	No	No	No	No	No	No	No	No	No	No	No	203.886	st catherine	female	39	no
136	Yes	No	No	No	No	No	No	No	No	No	No	205.569	st catherine	female	31	no
137	No	Yes	No	No	No	No	No	No	No	No	No	218.586	st. mary	female	18	no
138	Yes	No	No	No	No	No	No	No	No	No	No	459.33	clarendon	male	56	no
139	Yes	No	Yes	No	No	No	No	No	No	No	No	360.4	westmoreland	female	39	no
140	Yes	No	No	No	No	Yes	No	No	No	No	No	410.186	westmoreland	female	65	no
141	No	Yes	Yes	No	No	No	No	No	No	No	No	180.95	hanover	female	57	yes
142	No	Yes	No	Yes	No	No	No	No	No	No	No	240.458	clarendon	female	73	no
143	Yes	No	No	No	No	No	No	No	No	No	No	249.79	st catherine	male	33	yes
144	No	No	No	No	No	No	No	No	No	No	No	311.979	st. andrew	male	18	yes
145	No	No	No	No	No	No	No	No	No	No	No	485.818	st. mary	female	18	no
146	Yes	No	Yes	No	No	No	No	No	No	No	No	421.65	st catherine	female	69	yes
147	No	No	Yes	No	No	No	No	No	No	No	No	158.922	clarendon	female	52	no
148	No	No	No	No	No	No	No	No	No	No	No	421.322	st catherine	female	35	yes
149	No	Yes	No	No	No	No	No	No	No	No	No	782.583	portland	female	36	yes
150	No	No	No	No	No	No	No	No	No	No	No	390.243	clarendon	male	22	no
151	No	No	No	No	No	No	No	No	No	No	No	722.394	st catherine	female	42	yes
152	No	No	No	No	No	No	No	No	No	No	No	225.165	st. mary	male	23	no
153	Yes	No	Yes	No	No	No	No	No	No	No	No	439.928	clarendon	female	51	no
154	Yes	No	No	No	No	No	Yes	No	No	No	No	242.816	clarendon	female	62	no
155	No	No	No	No	No	No	No	No	No	No	No	180.443	hanover	male	51	yes
156	Yes	No	No	No	No	No	No	No	No	No	No	165.931	clarendon	male	56	no
157	No	Yes	No	No	Yes	No	Yes	No	No	No	No	171.694	st catherine	female	35	yes
158	No	No	No	No	No	No	No	No	No	No	No	159.618	clarendon	female	45	no
159	No	No	No	No	No	No	No	No	No	No	No	131.049	manchester	female	31	no
160	Yes	Yes	No	No	No	No	No	Yes	No	No	No	550.491	clarendon	female	26	yes
161	No	No	Yes	No	No	No	No	No	No	No	No	130.81	manchester	female	55	no
162	Yes	Yes	No	No	Yes	Yes	No	No	Yes	No	No	249.936	st catherine	female	59	no
163	Yes	Yes	No	No	No	No	No	No	No	No	No	542.275	clarendon	male	70	yes
164	No	No	No	No	No	No	No	No	No	No	No	422.768	st catherine	female	18	yes
165	Yes	No	No	No	No	No	No	No	No	No	No	392.682	clarendon	male	56	no
166	No	Yes	No	No	No	No	No	No	No	No	No	232.589	st catherine	female	50	no
167	No	No	No	No	No	No	No	No	No	No	No	228.088	st elizabeth	male	32	no
168	Yes	No	No	Yes	No	Yes	No	No	No	No	No	199.283	st ann	female	58	no
169	Yes	Yes	No	No	No	No	No	No	No	No	No	172.283	st catherine	female	19	yes
170	Yes	No	No	No	No	No	No	No	No	No	No	225.157	st. mary	female	48	no
171	No	No	No	No	No	No	No	No	No	No	No	450.451	clarendon	female	41	no
172	No	No	No	No	No	No	No	No	No	No	No	242.748	clarendon	female	35	no
173	No	No	No	No	No	No	No	No	No	No	No	244.102	clarendon	female	29	no
174	No	No	No	No	No	No	No	No	No	No	No	202.763	st. andrew	female	41	no
175	No	No	No	No	No	No	No	No	No	No	No	435.493	st catherine	male	20	yes
176	No	Yes	No	No	No	No	No	No	No	No	No	193.47	kingston	female	36	yes
177	No	Yes	No	No	No	No	No	No	No	No	No	202.763	st. andrew	female	41	no
178	No	Yes	No	No	No	No	No	No	Yes	No	No	198.893	st. andrew	female	46	no
179	Yes	No	No	No	No	Yes	Yes	No	No	No	No	231.282	st catherine	female	70	no
180	No	No	Yes	Yes	Yes	No	No	No	No	No	No	207.962	st catherine	female	41	no
181	No	No	No	No	No	No	No	No	No	No	No	141.665	manchester	female	17	no
182	No	No	No	No	No	No	No	No	No	No	No	228.162	st. mary	male	34	no
183	No	No	No	No	No	No	No	No	No	No	No	450.451	clarendon	female	40	no
184	No	No	No	No	No	No	No	No	No	No	No	215.783	st. mary	male	67	no
185	Yes	Yes	No	No	No	No	No	No	No	No	No	248.75	clarendon	male	65	no
186	No	Yes	No	No	Yes	No	No	No	No	No	No	431.597	westmoreland	female	24	yes
187	No	Yes	No	No	No	No	No	No	No	No	No	181.512	st catherine	female	16	yes
188	Yes	Yes	No	No	No	Yes	No	No	No	No	No	158.922	clarendon	female	53	no
189	No	Yes	No	No	No	No	No	No	No	No	No	308.264	st. andrew	female	47	yes
190	No	Yes	Yes	Yes	No	No	Yes	No	No	No	No	246.372	st catherine	female	37	yes
191	No	No	No	No	No	No	No	No	No	No	No	378.84	clarendon	female	18	no
192	No	Yes	No	No	No	No	No	No	No	No	No	249.353	st catherine	female	20	yes
193	Yes	No	No	Yes	No	Yes	Yes	Yes	No	No	No	246.5	st catherine	female	45	yes
194	No	No	No	No	No	No	Yes	No	No	No	No	367.604	westmoreland	female	45	no
195	No	No	No	No	No	No	No	No	No	No	No	201.547	st. andrew	male	32	no
196	Yes	No	No	No	Yes	No	No	No	No	No	No	206.353	st catherine	female	20	no
197	No	No	No	No	No	No	No	No	No	No	No	207.962	st catherine	female	42	no
198	No	No	No	No	No	No	Yes	No	No	No	No	248.472	st catherine	female	49	no
199	Yes	No	Yes	No	No	No	No	No	No	No	No	217.899	st. mary	female	62	no
200	No	Yes	No	No	No	No	No	No	No	No	No	714.083	st catherine	female	33	yes
201	Yes	Yes	Yes	No	No	No	No	No	No	No	No	171.783	st catherine	female	48	yes
202	No	No	No	No	No	No	No	No	No	No	No	198.012	st ann	female	37	no
203	Yes	Yes	No	No	Yes	No	No	No	No	No	No	268.9	st thomas	female	27	no
204	No	No	No	No	No	No	No	No	No	No	No	202.096	st. andrew	male	38	no
205	No	No	No	No	No	No	No	No	No	No	No	194.711	kingston	female	58	yes
206	No	No	No	No	No	No	No	No	No	No	No	244.102	clarendon	female	27	no
207	Yes	Yes	Yes	Yes	No	No	No	No	No	No	No	190.352	st elizabeth	female	44	no
208	No	No	No	No	No	No	No	No	No	No	No	223.306	st. andrew	female	48	no
209	No	No	No	No	No	No	No	No	No	No	No	252.474	st catherine	male	35	no
210	No	No	No	Yes	No	No	No	No	No	No	No	241.243	st elizabeth	male	45	no
211	No	No	No	Yes	No	No	No	No	No	No	No	241.49	st elizabeth	male	25	no
212	No	No	No	No	No	No	No	No	No	No	No	198.167	st ann	female	67	no
213	No	No	No	No	No	No	No	No	No	No	No	141.665	manchester	female	17	no
214	No	No	No	No	No	No	No	No	No	No	No	198.725	st ann	male	53	no
215	No	Yes	Yes	Yes	No	No	Yes	No	No	No	No	242.76	st catherine	female	47	yes
216	No	No	No	No	No	No	No	No	No	No	No	188.162	st elizabeth	female	34	no
217	Yes	No	Yes	No	No	No	No	No	No	No	No	785.4	portland	male	54	yes
218	No	No	No	No	No	No	No	No	No	No	No	190.352	st elizabeth	female	41	no
219	Yes	No	No	No	No	No	No	No	No	No	No	192.367	clarendon	male	65	no
220	No	Yes	No	No	No	No	Yes	No	No	No	No	444.085	clarendon	female	30	no
221	No	Yes	No	No	No	No	No	No	No	No	No	209.679	st ann	female	36	no
222	Yes	No	No	Yes	No	No	Yes	No	No	No	No	252.362	st catherine	male	58	yes
223	Yes	Yes	Yes	Yes	No	No	No	No	No	No	No	419.706	st catherine	female	53	yes
224	Yes	Yes	Yes	Yes	No	No	Yes	No	No	No	No	255.017	st. mary	female	73	yes
225	No	No	No	No	No	No	No	No	No	No	No	345.978	st ann	male	25	yes
226	No	No	No	No	No	No	No	No	No	No	No	383.824	clarendon	male	37	no
227	No	No	No	No	No	No	No	No	No	No	No	863.437	westmoreland	male	18	yes
228	No	No	No	No	No	No	No	No	No	No	No	490.015	st. mary	female	20	no
229	No	No	No	No	No	No	No	No	No	No	No	426.42	st catherine	female	22	yes
230	Yes	Yes	Yes	No	No	No	No	No	No	No	No	195.445	clarendon	female	57	no
231	No	Yes	No	No	No	No	No	No	No	No	No	262.276	st catherine	female	45	yes
232	Yes	No	No	No	No	No	No	No	No	No	No	849.439	westmoreland	female	49	yes
233	No	No	No	No	No	No	No	No	No	No	No	199.977	kingston	male	24	yes
234	Yes	No	Yes	No	No	No	No	No	No	No	No	144.003	manchester	female	42	no
235	Yes	No	No	No	No	No	No	No	No	No	No	258.3	st catherine	male	58	no
236	No	No	No	No	Yes	No	No	No	Yes	No	No	243.778	st catherine	male	46	yes
237	Yes	No	No	No	No	No	No	No	No	No	No	161.541	clarendon	male	15	no
238	No	No	No	No	No	No	No	No	No	No	No	256.139	clarendon	female	43	no
239	No	Yes	No	No	No	No	No	No	No	No	No	192.727	kingston	female	53	yes
240	No	No	No	No	No	No	No	No	No	No	No	199.647	st ann	female	34	no
241	No	No	No	Yes	No	No	No	No	No	No	No	450.451	clarendon	female	43	no
242	No	No	No	No	No	No	No	No	No	No	No	194.133	kingston	female	19	yes
243	No	No	No	Yes	No	No	No	No	No	No	No	201.731	kingston	male	64	yes
244	No	No	No	No	No	No	No	No	No	No	No	418.059	westmoreland	female	41	no
245	Yes	Yes	No	No	No	No	No	No	No	No	No	131.049	manchester	female	33	no
246	No	No	No	No	No	No	No	No	No	No	No	886.9	westmoreland	male	59	yes
247	Yes	No	No	No	No	No	Yes	No	No	No	No	192.727	kingston	female	51	yes
248	No	Yes	Yes	No	No	No	No	No	No	No	No	193.47	kingston	female	36	yes
249	No	No	No	No	No	No	No	No	No	No	No	193.926	kingston	male	29	yes
250	No	Yes	No	No	No	No	No	No	No	No	No	252.519	clarendon	female	28	no
251	No	Yes	No	No	Yes	No	Yes	No	Yes	No	No	207.962	st catherine	female	40	no
252	No	No	No	No	No	No	No	No	No	No	No	132.574	manchester	female	41	no
253	Yes	Yes	Yes	No	No	No	No	No	No	No	No	192.727	kingston	female	53	yes
254	No	No	No	No	No	No	No	No	No	No	No	142.889	manchester	female	21	no
255	No	No	No	No	No	No	No	No	No	No	No	222.193	st. mary	female	44	no
256	No	No	No	No	No	No	No	No	No	No	No	310.28	manchester	male	48	yes
257	No	No	No	No	No	No	Yes	No	No	No	No	232.589	st catherine	female	50	no
258	Yes	Yes	No	Yes	Yes	No	No	No	No	No	No	308.103	st. andrew	female	38	yes
259	Yes	No	No	Yes	No	No	No	No	No	No	No	248.472	st catherine	female	45	no
260	No	No	No	No	Yes	No	No	No	No	No	No	859.75	westmoreland	female	31	yes
261	Yes	Yes	No	No	No	No	No	No	No	No	No	203.993	st catherine	female	46	no
262	No	No	No	No	No	No	No	No	No	No	No	433.53	westmoreland	male	35	yes
263	No	Yes	No	No	No	No	No	No	No	No	No	345.978	st ann	male	26	yes
264	Yes	Yes	No	No	No	No	No	No	No	No	No	225.04	st. mary	female	39	no
265	Yes	Yes	No	No	Yes	No	No	No	No	No	No	434.961	westmoreland	female	42	yes
266	Yes	Yes	No	Yes	No	No	No	No	No	No	No	198.116	st ann	female	46	no
267	No	No	No	No	No	No	No	No	No	No	No	181.28	hanover	female	32	yes
268	No	No	No	No	Yes	Yes	No	Yes	No	No	No	130.044	manchester	female	48	no
269	No	No	No	No	No	No	No	No	No	No	No	251.454	clarendon	male	43	no
270	No	No	No	No	No	No	No	No	No	No	No	141.369	manchester	male	42	no
271	Yes	Yes	No	Yes	No	No	No	No	No	No	No	242.748	clarendon	female	37	no
272	No	Yes	No	No	No	No	No	No	No	No	No	274.857	st thomas	female	18	yes
273	Yes	No	No	Yes	No	No	No	No	No	No	No	705.519	st catherine	female	50	yes
274	No	No	No	No	No	No	No	No	No	No	No	250.795	st catherine	male	20	yes
275	No	No	No	No	No	No	No	No	No	No	No	246	st catherine	male	32	yes
276	Yes	Yes	No	No	No	No	No	No	No	No	No	197.253	st ann	female	50	no
277	No	No	No	No	No	No	No	No	No	No	No	197.337	kingston	female	44	yes
278	No	No	No	No	No	No	No	No	No	No	No	226.264	manchester	female	22	no
279	Yes	No	No	No	No	No	No	No	No	No	No	249.237	st catherine	male	51	no
280	No	No	No	No	No	No	No	No	No	No	No	263.039	st catherine	female	17	yes
281	No	No	No	No	No	No	No	No	No	No	No	249.195	st catherine	female	18	no
282	Yes	No	No	No	No	No	No	No	No	No	No	219.236	st. mary	female	58	no
283	No	No	No	No	No	No	No	No	No	No	No	142.889	manchester	female	23	no
284	No	No	No	No	No	No	No	No	No	No	No	421.884	st catherine	male	44	yes
285	No	No	Yes	Yes	No	Yes	Yes	Yes	No	No	No	193.62	kingston	female	69	yes
286	No	Yes	No	No	No	No	No	No	No	No	No	188.162	st elizabeth	female	34	no
287	No	No	No	No	No	No	No	Yes	No	No	No	475.42	st james	male	20	yes
288	No	Yes	No	No	No	No	No	No	No	No	No	198.012	st ann	female	39	no
289	Yes	Yes	No	No	No	No	No	No	No	No	No	226.483	st. mary	female	58	no
290	Yes	No	No	Yes	No	No	No	No	No	No	No	207.701	st ann	female	73	no
291	No	No	No	No	No	No	No	No	No	No	No	187.262	st elizabeth	female	19	no
292	Yes	No	No	No	No	No	No	No	No	No	No	242.957	st catherine	male	41	yes
293	No	No	No	No	No	No	No	No	No	No	No	195.903	kingston	male	15	yes
294	Yes	Yes	Yes	No	No	Yes	No	No	No	No	No	193.523	kingston	female	63	yes
295	No	No	No	No	No	No	Yes	No	Yes	No	No	197.337	kingston	female	41	yes
296	No	No	No	No	No	No	No	No	No	No	No	243.622	clarendon	male	54	no
297	No	No	No	No	No	No	No	No	No	No	No	220.474	st. mary	female	24	no
298	Yes	Yes	Yes	Yes	No	No	Yes	No	No	No	No	247.484	st catherine	female	43	yes
299	No	No	No	No	No	No	No	No	No	No	No	443.138	clarendon	female	17	no
300	Yes	Yes	No	No	No	No	No	No	No	No	No	197.253	st ann	female	50	no
301	No	No	No	No	No	No	No	No	No	No	No	383.824	clarendon	male	33	no
302	No	No	No	No	No	No	No	No	No	No	No	270.957	st catherine	male	20	yes
303	No	Yes	No	No	No	No	No	No	No	No	No	194.865	clarendon	female	16	no
304	No	No	No	No	No	No	No	No	No	No	No	210.668	st ann	male	48	no
305	Yes	No	No	No	No	No	No	No	No	No	No	240.345	st catherine	male	74	yes
306	Yes	Yes	No	No	No	Yes	No	No	No	No	No	224.341	st. andrew	female	66	no
307	Yes	No	No	No	No	No	No	No	No	No	No	233.606	st catherine	female	46	no
308	No	No	No	No	No	No	No	No	No	No	No	209.789	st ann	female	45	no
309	No	No	No	No	Yes	No	No	No	No	No	No	173.771	st catherine	female	20	yes
310	No	No	Yes	No	No	No	No	No	No	No	No	259.565	clarendon	male	22	no
311	No	Yes	No	No	No	No	No	No	No	No	No	413.25	westmoreland	female	33	no
312	No	No	No	No	No	No	No	No	No	No	No	193.728	kingston	male	40	yes
313	No	Yes	No	No	No	No	No	No	No	No	No	198.012	st ann	female	38	no
314	Yes	No	No	No	No	No	No	No	No	No	No	246.7	st catherine	male	44	yes
315	No	No	No	No	Yes	No	No	No	No	No	No	131.549	manchester	female	20	no
316	Yes	No	No	No	No	No	No	No	No	No	No	251.467	st catherine	male	16	no
317	No	No	No	No	No	No	No	No	No	No	No	180.892	st catherine	female	35	yes
318	Yes	Yes	Yes	No	No	Yes	No	No	No	No	No	247.39	st catherine	female	52	no
319	Yes	Yes	No	No	No	Yes	No	No	No	No	No	345.26	st ann	female	63	yes
320	No	No	No	No	No	Yes	Yes	No	No	No	No	192.367	clarendon	male	65	no
321	Yes	No	No	No	No	Yes	No	No	No	No	No	422.414	westmoreland	female	71	yes
322	No	No	No	No	No	No	No	No	No	No	No	199.116	st ann	female	27	no
323	Yes	Yes	No	No	No	Yes	No	No	No	No	No	225.215	st. mary	female	66	no
324	No	Yes	No	No	No	No	No	No	No	No	No	332.942	st. andrew	female	16	yes
325	No	Yes	No	No	No	No	No	No	No	No	No	195.811	kingston	female	20	yes
326	No	Yes	No	No	Yes	No	No	No	No	No	No	200.408	st ann	female	21	no
327	No	No	No	No	No	No	No	No	No	No	No	130.422	manchester	female	16	no
328	No	No	No	No	No	No	No	No	No	No	No	195.811	kingston	female	20	yes
329	No	No	No	No	No	No	No	No	No	No	No	193.926	kingston	male	27	yes
330	No	No	Yes	No	No	No	No	No	No	No	No	422.414	westmoreland	female	71	yes
331	No	Yes	No	No	No	Yes	No	No	No	No	No	217.952	st. mary	female	48	no
332	Yes	No	Yes	No	No	No	No	No	No	No	No	186.673	st elizabeth	female	60	no
333	Yes	Yes	Yes	Yes	No	Yes	No	No	No	No	No	251.25	clarendon	female	49	no
334	No	No	No	No	No	No	No	No	No	No	No	146.537	st ann	female	43	no
335	No	No	No	No	No	No	No	No	No	No	No	243.986	st catherine	female	28	yes
336	No	No	No	No	No	No	No	No	No	No	No	131.549	manchester	female	24	no
337	Yes	No	No	No	No	No	No	No	No	No	No	181.543	st catherine	male	52	yes
338	No	No	No	No	No	No	No	No	Yes	No	No	412.152	westmoreland	female	26	no
339	Yes	No	No	No	No	No	Yes	No	No	No	No	222.052	st. andrew	male	72	no
340	Yes	No	No	Yes	No	Yes	Yes	No	No	No	No	547.591	clarendon	female	64	yes
341	No	No	No	No	No	No	No	No	No	No	No	220.875	st. andrew	female	51	yes
342	Yes	No	No	No	No	No	No	No	No	No	No	246.564	st catherine	female	67	yes
343	No	Yes	No	No	Yes	No	No	No	No	No	No	193.571	kingston	female	48	yes
344	Yes	Yes	Yes	Yes	No	No	No	No	No	No	No	377.741	clarendon	female	47	no
345	No	Yes	Yes	No	Yes	No	No	No	No	No	No	193.571	kingston	female	45	yes
346	No	No	No	No	No	No	No	No	No	No	No	187.262	st elizabeth	female	18	no
347	Yes	Yes	No	Yes	No	No	No	No	No	No	Yes	192.367	clarendon	female	72	no
348	No	Yes	No	No	No	No	No	No	No	No	No	423.671	st catherine	female	29	yes
349	No	No	No	No	No	No	No	No	No	No	No	199.977	kingston	male	21	yes
350	No	No	No	Yes	No	No	No	No	No	No	No	441.853	clarendon	female	45	no
351	No	No	No	No	No	No	No	No	No	No	No	234.586	st catherine	male	47	no
352	Yes	Yes	No	No	Yes	No	Yes	No	No	No	No	147.21	manchester	male	64	no
353	No	Yes	Yes	Yes	No	No	No	No	No	No	No	243.622	clarendon	male	54	no
354	No	No	No	No	No	No	No	No	No	No	No	196.606	st ann	female	66	no
355	No	No	No	No	No	No	No	No	No	No	No	187.662	st elizabeth	female	29	no
356	No	No	No	No	No	No	Yes	No	No	No	No	146.537	st ann	female	44	no
357	Yes	Yes	No	No	No	No	No	Yes	No	No	No	226.028	st elizabeth	male	45	no
358	No	Yes	No	No	No	No	No	No	No	No	No	193.571	kingston	female	47	yes
359	No	No	No	No	No	No	No	No	No	No	No	185.906	st elizabeth	female	50	no
360	Yes	Yes	Yes	No	No	No	No	No	No	No	No	193.453	clarendon	female	52	no
361	No	Yes	No	No	No	No	No	No	No	No	No	863.029	westmoreland	female	23	yes
362	No	No	No	No	Yes	No	No	No	No	No	No	247.484	st catherine	female	44	yes
363	No	No	No	No	No	No	No	No	No	No	No	131.611	manchester	male	15	no
364	No	No	No	No	Yes	No	No	No	Yes	No	No	249.195	st catherine	female	18	no
365	No	No	No	No	No	No	No	No	Yes	No	No	142.31	st ann	male	66	no
366	No	Yes	No	No	No	No	No	No	No	No	No	225.157	st. mary	female	46	no
367	No	No	No	No	No	No	No	No	No	No	No	198.167	st ann	female	70	no
368	No	No	No	No	No	No	No	No	No	No	No	224.936	st. andrew	female	19	no
369	No	No	No	No	No	No	Yes	No	No	No	No	236.422	st catherine	male	18	no
370	No	No	No	No	No	No	No	No	No	No	No	201.195	st. andrew	female	23	no
371	No	No	No	No	No	No	Yes	No	No	No	No	160.851	clarendon	female	33	no
372	No	No	No	No	No	No	No	No	No	No	No	863.029	westmoreland	female	21	yes
373	No	No	No	No	No	No	No	No	No	No	No	180.892	st catherine	female	36	yes
374	No	No	No	No	No	No	No	No	No	No	No	234.786	st catherine	female	29	no
375	No	No	No	No	No	Yes	No	No	No	No	No	200.43	st. andrew	female	32	no
376	No	No	No	No	No	No	No	Yes	No	No	No	335.818	st. andrew	female	20	yes
377	Yes	No	No	No	No	No	No	No	No	No	No	249.237	st catherine	male	50	no
378	No	Yes	Yes	Yes	No	No	No	No	No	No	No	186.719	st elizabeth	female	49	no
379	No	Yes	No	No	No	No	No	No	No	No	No	222.193	st. mary	female	42	no
380	Yes	Yes	No	No	No	No	No	No	No	No	No	196.144	st ann	male	70	no
381	No	No	No	No	No	No	No	No	No	No	No	869.756	westmoreland	female	40	yes
382	Yes	Yes	Yes	No	No	No	No	No	No	No	No	185.906	st elizabeth	female	50	no
383	Yes	Yes	Yes	No	No	No	No	No	No	No	No	131.049	manchester	female	33	no
384	Yes	Yes	No	No	No	No	No	No	No	No	No	198.116	st ann	female	46	no
385	Yes	No	Yes	No	No	No	No	No	No	No	No	186.622	st elizabeth	female	58	no
386	Yes	No	No	Yes	No	No	No	No	No	No	Yes	192.367	clarendon	male	66	no
387	No	No	No	No	No	No	No	No	No	No	No	212.588	st ann	male	34	no
388	No	No	No	No	No	No	No	No	No	No	No	345.649	st catherine	male	37	yes
389	No	Yes	No	No	No	No	No	No	No	No	No	488.153	st. mary	female	33	no
390	Yes	Yes	No	Yes	No	No	No	No	No	No	No	157.277	trelawny	female	45	no
391	Yes	No	No	Yes	No	No	No	No	No	No	No	775.2	portland	male	67	yes
392	No	No	Yes	No	No	No	No	No	No	No	No	208.194	clarendon	female	52	yes
393	Yes	No	No	No	No	No	No	No	No	No	No	261.188	clarendon	male	58	no
394	No	No	No	No	No	No	No	No	No	No	No	335.818	st. andrew	female	24	yes
395	No	No	No	No	No	No	No	No	Yes	No	No	224.313	trelawny	female	28	no
396	No	No	No	No	No	No	No	No	No	No	No	194.199	clarendon	female	36	no
397	No	No	No	No	No	No	No	No	Yes	No	No	246.372	st catherine	female	37	yes
398	No	No	Yes	No	No	No	No	No	No	No	No	257.58	st. mary	female	47	yes
399	No	No	No	No	No	No	No	No	No	No	No	210.668	st ann	male	49	no
400	No	Yes	No	No	No	No	No	No	No	No	No	234.983	st catherine	female	56	no
401	No	No	No	No	No	No	No	No	No	No	No	196.144	st ann	male	71	no
402	No	No	No	No	No	No	No	No	No	No	No	109.059	manchester	male	34	no
403	No	No	No	No	No	No	No	No	No	No	No	518.405	portland	female	18	no
404	No	No	No	No	No	No	No	No	No	No	No	207.701	st ann	female	72	no
405	Yes	No	No	No	No	Yes	No	No	No	No	No	142.4	trelawny	female	52	no
406	No	No	No	No	No	No	No	No	No	No	No	779.58	portland	female	54	yes
407	Yes	Yes	Yes	No	No	No	No	No	No	No	No	156.356	trelawny	female	46	no
408	No	Yes	No	No	No	No	No	No	No	No	No	220.579	st. mary	male	19	no
409	No	No	No	No	No	No	No	Yes	No	No	No	338.265	kingston	male	32	yes
410	No	No	No	No	No	No	No	No	No	No	No	309.883	manchester	female	19	yes
411	Yes	No	Yes	No	No	No	No	No	No	No	Yes	207.024	clarendon	female	70	yes
412	No	Yes	No	No	No	No	No	No	No	No	No	276.179	st thomas	female	31	yes
413	No	No	No	No	No	No	No	No	No	No	No	309.552	manchester	male	29	yes
414	No	No	No	No	No	No	No	No	No	No	No	375.818	st. andrew	female	58	no
415	No	No	No	No	No	No	No	No	No	No	No	253.192	clarendon	female	31	no
416	Yes	No	No	No	No	No	No	No	No	No	No	250.47	st catherine	male	37	yes
417	No	No	Yes	No	No	No	No	No	No	No	No	314.996	manchester	female	42	yes
418	No	No	No	No	No	No	No	No	No	No	No	414.826	westmoreland	female	24	no
419	No	No	No	No	No	No	No	No	No	No	No	160.061	st james	female	28	no
420	Yes	Yes	No	No	No	Yes	No	No	No	No	No	244.048	st catherine	female	70	yes
421	No	No	No	No	No	No	No	No	No	No	No	194.253	clarendon	female	62	no
422	No	No	No	No	No	No	No	No	No	No	No	221.842	st. andrew	female	47	yes
423	No	No	No	No	No	No	No	No	No	No	No	342.8	st catherine	female	31	yes
424	Yes	No	No	No	No	No	No	No	No	No	No	256.25	st catherine	male	56	yes
425	No	No	No	No	No	No	No	Yes	No	No	No	267.38	st catherine	female	42	yes
426	No	Yes	Yes	Yes	No	No	No	No	No	No	No	869.756	westmoreland	female	40	yes
427	Yes	No	No	Yes	No	Yes	No	No	No	No	No	142.4	trelawny	female	50	no
428	No	No	No	No	No	No	No	No	No	No	No	211.024	st ann	female	57	no
429	No	No	No	No	No	No	No	No	No	No	No	251.454	clarendon	male	44	no
430	Yes	No	No	Yes	No	No	No	No	No	No	No	192.367	clarendon	female	70	no
431	No	No	No	No	No	No	No	No	No	No	No	263.601	st catherine	female	25	yes
432	No	No	No	No	No	No	No	No	No	No	No	300.877	st james	male	48	no
433	Yes	No	No	No	No	No	No	No	No	No	No	484.157	st. mary	female	39	no
434	Yes	Yes	No	No	No	Yes	No	No	No	No	No	143.114	st ann	female	54	no
435	Yes	No	No	No	No	No	No	No	No	No	No	251.788	st catherine	male	30	no
436	Yes	No	No	No	Yes	No	No	No	No	No	No	196.556	st ann	female	47	no
437	Yes	Yes	No	No	No	Yes	No	No	No	No	No	223.676	manchester	female	45	no
438	No	No	No	No	No	No	No	No	No	No	No	202.491	clarendon	male	60	no
439	No	No	No	No	No	No	No	No	No	No	No	159.747	clarendon	male	43	no
440	No	Yes	No	No	Yes	No	No	No	No	No	No	242.265	st elizabeth	female	25	no
441	No	No	No	No	Yes	No	No	Yes	No	No	No	238.152	st catherine	female	41	no
442	Yes	Yes	No	No	No	Yes	Yes	No	No	No	No	224.993	manchester	female	55	no
443	No	No	Yes	No	No	No	No	No	No	No	No	194.199	clarendon	female	35	no
444	Yes	No	No	No	No	No	No	No	No	No	No	159.398	trelawny	female	43	no
445	Yes	No	Yes	Yes	No	Yes	Yes	No	No	No	No	188.144	st catherine	male	57	yes
446	No	No	No	No	No	No	No	No	No	No	No	785.4	portland	male	51	yes
447	Yes	Yes	No	No	No	No	No	No	No	No	No	184.508	st catherine	female	43	yes
448	No	Yes	No	No	No	No	No	No	No	No	No	197.253	st ann	female	51	no
449	Yes	Yes	No	Yes	No	Yes	No	Yes	No	No	No	261.134	st catherine	female	54	yes
450	Yes	No	No	No	No	Yes	No	No	No	No	No	158.563	st james	female	54	no
451	Yes	No	No	No	No	No	No	No	No	No	No	373.423	st. andrew	female	68	no
452	No	No	No	No	No	No	No	No	No	No	No	260.684	st. mary	male	20	yes
453	No	No	No	No	No	No	No	No	No	No	No	236.31	st catherine	female	23	no
454	No	No	No	No	No	No	No	No	No	No	No	196.715	st ann	male	41	no
455	No	No	No	No	No	No	No	No	No	No	No	145.93	manchester	male	21	no
456	No	No	No	No	No	No	No	No	No	No	No	709.907	st catherine	male	27	yes
457	No	Yes	No	No	No	No	No	No	No	No	No	853.156	westmoreland	female	45	yes
458	Yes	Yes	No	No	Yes	No	No	No	No	No	No	248.406	st catherine	female	34	yes
459	No	No	No	No	No	No	No	No	No	No	No	108.166	manchester	female	29	no
460	No	No	No	No	No	No	No	No	No	No	Yes	194.3	clarendon	female	45	no
461	Yes	No	No	No	No	Yes	Yes	No	Yes	No	No	142.4	trelawny	female	54	no
462	Yes	Yes	Yes	Yes	No	Yes	No	No	No	No	Yes	357	westmoreland	female	70	no
463	No	No	No	No	No	No	No	No	No	No	No	242.937	clarendon	female	65	no
464	No	No	No	No	No	No	No	No	No	No	No	257.58	st. mary	female	45	yes
465	No	No	Yes	No	No	No	No	No	No	No	No	209.748	clarendon	male	54	yes
466	No	No	No	No	No	No	No	No	Yes	No	No	157.145	trelawny	female	29	no
467	No	Yes	No	No	No	No	No	No	No	No	No	712.185	st catherine	female	29	yes
468	No	Yes	No	No	No	No	No	No	No	No	No	229.57	st elizabeth	female	38	no
469	No	No	No	No	No	No	No	No	No	No	No	424.8	st catherine	female	32	yes
470	No	No	No	No	No	No	No	No	No	No	No	173.854	st catherine	male	17	yes
471	Yes	Yes	No	No	No	No	No	No	Yes	Yes	No	155.675	trelawny	female	54	no
472	No	Yes	No	Yes	No	Yes	No	No	No	No	No	130.077	manchester	female	69	no
473	No	No	No	Yes	No	No	No	No	No	No	No	411.8	westmoreland	male	45	no
474	Yes	No	No	No	No	No	No	No	No	No	No	256.139	clarendon	female	42	no
475	Yes	No	No	No	No	No	No	Yes	No	No	No	450.451	clarendon	female	42	no
476	No	Yes	No	No	No	No	No	No	No	No	No	160.061	st james	female	28	no
477	Yes	Yes	Yes	No	No	Yes	Yes	No	No	No	No	424.8	westmoreland	female	51	yes
478	Yes	Yes	Yes	No	No	No	No	No	No	No	No	158.922	clarendon	female	54	no
479	No	No	Yes	No	No	No	No	No	No	No	No	225.498	st elizabeth	male	25	no
480	No	No	No	No	No	No	No	No	No	No	No	198.116	st ann	female	45	no
481	Yes	Yes	No	No	No	Yes	Yes	No	Yes	No	No	203.104	st catherine	female	53	no
482	Yes	No	No	No	No	No	Yes	Yes	No	No	No	147.21	manchester	male	60	no
483	Yes	No	No	No	No	No	No	No	No	No	No	266.104	st. mary	male	23	yes
484	No	Yes	Yes	Yes	No	Yes	No	No	No	No	No	248.446	st. andrew	female	51	yes
485	No	No	Yes	No	No	No	No	No	No	No	No	143.023	trelawny	female	47	no
486	No	No	No	No	No	No	No	No	Yes	No	No	156.356	trelawny	female	49	no
487	No	No	No	Yes	No	Yes	No	No	No	No	No	353.625	st catherine	male	58	yes
488	Yes	Yes	No	No	No	No	No	No	No	No	No	259.571	st. mary	female	33	yes
489	Yes	Yes	No	No	No	No	No	No	No	No	No	262.14	st catherine	female	36	yes
490	No	No	No	No	No	No	No	No	No	No	No	354.511	st catherine	male	60	yes
491	No	No	No	No	No	No	No	No	No	No	No	237.368	st catherine	male	39	no
492	No	No	No	No	No	No	No	No	No	No	No	107.567	manchester	female	37	no
493	Yes	Yes	No	Yes	No	No	No	No	No	No	No	224.911	trelawny	female	34	no
494	No	No	No	No	No	No	No	No	No	No	No	194.865	clarendon	female	19	no
495	Yes	No	No	No	No	No	No	No	No	No	No	849.439	westmoreland	female	52	yes
496	Yes	No	No	No	No	No	No	No	No	No	No	157.011	trelawny	male	45	no
497	Yes	No	No	No	No	No	No	No	Yes	No	No	143.866	trelawny	female	57	no
498	No	No	Yes	No	No	No	No	No	No	No	Yes	362.712	westmoreland	female	55	no
499	No	No	Yes	No	No	No	No	No	Yes	No	No	159.398	trelawny	female	44	no
500	No	No	No	No	No	No	No	No	No	No	No	379.966	clarendon	female	58	no
501	No	No	No	No	No	No	No	No	No	No	No	342.8	st catherine	female	33	yes
502	No	No	No	No	No	No	No	No	No	No	No	259.097	st. mary	female	59	yes
503	No	No	No	No	No	No	No	No	No	No	No	144.129	trelawny	female	32	no
504	No	No	No	No	No	No	No	No	No	No	No	131.049	manchester	female	32	no
505	Yes	No	No	Yes	No	Yes	No	No	No	No	No	196.144	st ann	male	65	no
506	Yes	Yes	No	Yes	No	Yes	Yes	No	No	No	No	196.144	st ann	female	70	no
507	No	No	No	No	No	No	No	No	No	No	No	265.776	st catherine	male	33	yes
508	No	No	No	No	No	No	No	No	No	No	No	196.549	clarendon	female	20	no
509	Yes	Yes	No	No	No	No	No	No	No	No	No	108.166	manchester	female	27	no
510	No	No	Yes	No	No	No	No	No	No	No	No	787.603	portland	female	57	yes
511	Yes	No	Yes	No	No	No	No	No	No	No	No	360.88	westmoreland	male	44	no
512	No	No	No	No	Yes	No	No	No	No	No	No	222.521	hanover	female	29	no
513	No	No	No	No	No	No	No	No	No	No	No	252.519	clarendon	female	25	no
514	No	Yes	No	No	No	No	No	No	No	No	No	233.11	st. andrew	female	23	yes
515	Yes	No	No	No	No	No	Yes	No	Yes	No	No	223.132	trelawny	female	63	no
516	No	Yes	Yes	No	No	No	No	No	No	No	No	195.802	clarendon	female	31	no
517	No	No	Yes	No	No	No	No	No	No	No	No	421.884	st catherine	male	40	yes
518	Yes	Yes	Yes	No	No	No	No	No	No	Yes	No	423.671	st catherine	female	28	yes
519	Yes	Yes	No	Yes	No	No	Yes	No	No	No	No	106.552	manchester	male	70	no
520	No	No	No	No	No	No	No	No	No	No	No	159.747	st james	male	50	no
521	No	No	No	No	No	No	No	No	No	No	No	859.75	westmoreland	female	33	yes
522	Yes	No	No	No	No	No	No	No	No	No	No	434.961	westmoreland	female	40	yes
523	Yes	No	Yes	No	No	Yes	Yes	No	No	No	No	228.15	st. andrew	female	73	yes
524	No	No	No	No	No	No	No	No	No	No	No	482.299	st. mary	female	52	no
525	No	No	No	No	No	No	No	No	No	No	No	142.889	manchester	female	20	no
526	No	No	No	No	No	No	No	No	No	No	No	173.854	st catherine	male	18	yes
527	No	Yes	No	No	No	No	No	No	No	No	No	194.199	clarendon	female	36	no
528	Yes	Yes	Yes	No	No	No	No	No	No	No	No	195.699	st ann	female	55	no
529	Yes	Yes	No	No	No	No	No	No	No	No	No	249.936	st catherine	female	56	no
530	No	No	No	No	No	No	No	No	No	No	No	266.104	st. mary	male	21	yes
531	Yes	No	No	No	No	No	No	No	No	No	No	251.21	st elizabeth	male	64	no
532	Yes	Yes	No	No	No	No	No	No	No	No	No	161.1	st james	female	22	no
533	No	No	Yes	No	No	No	No	No	No	No	No	522.884	portland	female	21	no
534	No	Yes	No	No	Yes	No	No	No	No	No	No	340.446	st catherine	male	43	yes
535	No	Yes	Yes	No	No	No	No	No	No	No	No	156.274	trelawny	female	39	no
536	No	No	No	No	No	No	No	No	No	No	No	224.071	hanover	male	15	no
537	No	Yes	No	No	Yes	No	No	No	No	No	No	240.922	st elizabeth	female	35	no
538	No	No	No	No	No	No	No	No	No	No	No	108.92	manchester	male	18	no
539	Yes	Yes	No	Yes	No	No	No	No	No	No	No	251.314	clarendon	female	67	no
540	No	Yes	No	No	No	No	No	Yes	No	No	No	252.519	clarendon	female	25	no
541	No	Yes	Yes	No	No	No	No	No	No	No	No	217.002	st. mary	female	51	no
542	No	No	No	No	No	No	No	No	No	No	No	211.525	clarendon	female	24	yes
543	Yes	No	Yes	No	No	No	No	No	No	No	No	886.9	westmoreland	male	55	yes
544	No	No	No	No	No	No	No	No	No	No	No	131.049	manchester	female	30	no
545	No	No	No	No	No	No	No	No	No	No	No	195.281	clarendon	female	27	no
546	No	No	No	No	No	No	No	No	No	No	No	157.011	trelawny	male	45	no
547	Yes	No	No	Yes	No	No	Yes	No	No	No	No	227.404	st elizabeth	male	73	no
548	No	No	No	No	No	No	No	No	No	No	No	377.941	st. andrew	female	24	no
549	Yes	Yes	No	No	No	No	Yes	No	No	No	No	244.048	st catherine	female	69	yes
550	Yes	No	No	No	No	No	No	No	No	No	No	245.738	st elizabeth	female	44	no
551	Yes	No	No	No	No	No	No	No	No	No	Yes	194.591	st elizabeth	male	62	no
552	No	No	No	No	No	No	No	No	No	No	No	427.443	westmoreland	male	27	yes
553	No	No	No	No	No	No	No	Yes	No	No	No	346.789	st catherine	female	40	yes
554	Yes	Yes	No	No	No	No	No	No	No	No	No	217.838	st. mary	female	35	no
555	No	No	No	No	Yes	No	No	No	No	No	No	717.146	st catherine	male	16	yes
556	Yes	No	No	No	No	No	No	No	No	No	No	157.672	st james	female	70	no
557	No	No	No	No	No	No	No	No	No	No	No	786.945	portland	female	28	yes
558	No	No	No	No	No	Yes	No	No	No	No	No	409.98	westmoreland	female	60	no
559	No	No	No	No	No	No	No	No	No	No	No	141.369	manchester	male	40	no
560	No	No	No	No	No	No	No	No	No	No	No	142.346	manchester	female	31	no
561	No	No	No	No	No	No	No	No	No	No	No	226.264	manchester	female	22	no
562	No	No	No	No	No	No	No	No	No	No	No	417.348	st catherine	male	74	yes
563	Yes	Yes	Yes	No	No	No	No	No	No	No	No	211.024	st ann	female	56	no
564	Yes	No	No	No	No	No	No	No	No	No	No	224.364	manchester	male	52	no
565	No	No	No	No	Yes	No	Yes	No	No	No	No	156.356	trelawny	female	47	no
566	Yes	No	Yes	Yes	No	Yes	Yes	No	No	No	Yes	139.849	manchester	female	71	no
567	No	No	No	No	No	No	No	No	No	No	No	197.429	clarendon	male	37	no
568	No	No	No	No	No	No	No	No	No	No	No	218.623	st. mary	male	53	no
569	No	Yes	No	No	No	No	No	No	No	No	No	221.842	st. andrew	female	46	yes
570	No	Yes	Yes	No	No	No	No	No	Yes	No	No	346.789	st catherine	female	43	yes
571	No	No	No	No	No	No	No	No	No	No	No	218.866	st. mary	male	46	no
572	No	No	No	No	No	No	No	No	Yes	No	No	157.145	trelawny	female	26	no
573	Yes	No	No	No	No	No	No	No	No	No	No	849.439	westmoreland	female	53	yes
574	No	No	No	No	No	No	Yes	No	No	No	No	224.805	manchester	female	26	no
575	No	Yes	Yes	No	No	No	No	No	No	No	No	863.029	westmoreland	female	23	yes
576	No	No	No	No	No	Yes	Yes	No	No	No	No	142.4	trelawny	female	51	no
577	No	Yes	No	No	No	No	No	No	No	No	No	263.601	st catherine	female	27	yes
578	No	No	No	No	No	No	Yes	Yes	No	No	No	342.8	st catherine	female	31	yes
579	No	No	No	No	No	No	No	No	No	No	No	252.421	st. andrew	female	24	yes
580	No	No	No	No	No	No	No	No	No	No	No	196.893	clarendon	male	33	no
581	No	Yes	No	No	No	No	No	No	No	No	No	341.889	st catherine	female	26	yes
582	Yes	No	Yes	No	No	No	No	No	No	No	No	242.76	st catherine	female	47	yes
583	No	Yes	Yes	Yes	No	Yes	No	No	No	No	No	227.529	trelawny	female	43	no
584	No	No	No	No	No	No	No	No	No	No	No	225.267	st elizabeth	male	41	no
585	No	No	Yes	No	No	No	No	No	No	No	No	131.049	manchester	female	33	no
586	Yes	Yes	No	Yes	No	No	No	No	No	No	No	217.838	st. mary	female	40	no
587	Yes	No	No	No	No	No	No	No	No	No	No	220.966	trelawny	male	65	no
588	No	No	No	No	No	No	No	No	No	No	No	159.72	st james	female	17	no
589	No	Yes	No	Yes	No	No	No	No	No	No	No	234.983	st catherine	female	55	no
590	No	Yes	No	No	No	No	No	No	No	No	No	412.152	westmoreland	female	28	no
591	No	No	No	No	No	No	No	No	No	No	No	421.542	st catherine	female	45	yes
592	Yes	Yes	No	Yes	Yes	No	Yes	No	No	No	No	160.415	manchester	female	43	yes
593	No	Yes	Yes	No	No	No	No	No	No	No	No	247.484	st catherine	female	42	yes
594	No	No	Yes	No	No	No	No	No	No	No	No	143.74	st ann	female	48	no
595	No	No	No	No	No	No	No	No	No	No	No	249.195	st catherine	female	18	no
596	No	Yes	Yes	No	No	No	No	No	No	No	No	493.835	st. mary	female	41	no
597	Yes	No	No	No	No	No	No	No	No	No	No	424.025	st catherine	female	57	yes
598	No	Yes	No	Yes	No	Yes	Yes	No	No	Yes	No	240.345	st catherine	male	74	yes
599	No	No	No	No	No	No	No	No	No	No	No	221.81	hanover	male	25	no
600	No	No	No	No	No	No	No	No	No	No	No	265.437	st catherine	male	15	yes
601	Yes	No	No	No	No	No	No	No	No	No	No	267.767	st. mary	male	57	yes
602	No	Yes	No	No	No	No	No	No	No	No	No	424.8	st catherine	female	33	yes
603	No	Yes	No	No	No	No	No	No	No	No	No	332.942	st. andrew	female	15	yes
604	No	No	No	No	No	No	No	No	No	No	No	708.788	st catherine	female	66	yes
605	No	Yes	No	No	No	No	No	No	No	No	No	252.519	clarendon	female	25	no
606	No	No	No	No	No	No	No	No	No	No	No	142.889	manchester	female	24	no
607	No	No	Yes	No	No	No	No	No	No	No	No	108.454	manchester	female	32	no
608	Yes	No	Yes	No	Yes	No	Yes	No	Yes	No	No	141.6	trelawny	male	72	no
609	No	No	No	No	No	No	No	No	No	No	No	106.552	manchester	male	73	no
610	No	No	No	No	No	No	No	No	No	No	No	485.818	st. mary	female	18	no
611	No	No	No	No	No	No	No	No	No	No	No	162.356	st james	female	41	no
612	No	No	No	No	No	No	No	No	No	No	No	484.409	st. mary	female	45	no
613	Yes	Yes	No	No	No	No	No	No	No	No	Yes	271.333	st thomas	female	74	yes
614	Yes	No	No	No	No	No	No	No	No	No	No	183.901	st catherine	male	38	yes
615	No	No	No	Yes	No	No	No	No	No	No	No	345.649	st catherine	male	36	yes
616	No	Yes	No	No	No	No	No	No	No	No	No	252.73	clarendon	female	59	no
617	Yes	No	Yes	No	No	No	No	No	No	No	No	250.155	clarendon	female	54	no
618	No	Yes	No	Yes	No	No	No	No	No	No	No	109.717	manchester	female	43	no
619	Yes	Yes	Yes	No	No	No	Yes	No	No	No	No	157.672	st james	female	74	no
620	Yes	No	No	No	No	No	No	No	No	No	No	159.174	st james	female	39	no
621	No	No	No	No	No	No	No	No	No	No	No	248.406	st catherine	female	31	yes
622	No	No	No	No	Yes	No	No	No	No	No	No	224.071	hanover	male	18	no
623	No	Yes	No	No	No	No	No	No	No	No	No	413.25	westmoreland	female	31	no
624	Yes	No	Yes	No	No	Yes	No	No	No	No	Yes	357	westmoreland	female	71	no
625	No	Yes	No	No	No	No	No	No	No	No	No	385.091	clarendon	female	40	no
626	No	No	No	No	No	No	No	No	No	No	No	309.883	manchester	female	15	yes
627	Yes	Yes	No	No	No	Yes	Yes	No	No	No	No	157.277	trelawny	female	57	no
628	No	No	No	No	No	No	No	No	No	No	No	250.47	st catherine	male	39	yes
629	Yes	Yes	No	No	No	No	No	No	No	No	No	340.171	st catherine	female	45	yes
630	No	Yes	No	No	No	No	Yes	No	No	No	No	157.564	trelawny	female	33	no
631	No	No	No	No	No	No	No	No	No	No	No	196.893	clarendon	male	34	no
632	No	No	No	No	No	No	No	No	No	No	No	111.184	manchester	male	21	no
633	No	No	No	No	No	No	No	No	No	Yes	No	340.088	st catherine	female	62	yes
634	No	No	No	No	No	No	No	No	No	No	No	142.346	manchester	female	34	no
635	Yes	No	No	No	No	No	No	No	No	No	No	246.953	st catherine	male	28	yes
636	No	No	No	No	No	No	No	No	No	No	No	159.747	clarendon	male	42	no
637	No	Yes	Yes	No	No	No	No	No	No	No	No	249.403	st. andrew	female	38	yes
638	Yes	No	Yes	No	No	No	No	No	No	No	No	219.637	st. mary	female	31	no
639	No	Yes	No	No	No	No	No	No	No	No	No	208.996	clarendon	female	38	yes
640	No	No	Yes	Yes	No	No	No	No	No	No	No	267.38	st catherine	female	44	yes
641	Yes	No	No	No	No	No	No	No	No	No	Yes	570.816	clarendon	male	62	yes
642	Yes	Yes	No	No	No	No	No	No	No	No	No	108.166	manchester	female	25	no
643	Yes	No	No	No	No	No	Yes	No	No	No	No	166.347	clarendon	male	62	no
644	No	No	No	No	No	No	No	No	No	No	No	187.662	st elizabeth	female	29	no
645	Yes	Yes	No	No	No	No	No	No	No	No	No	209.842	st ann	female	65	no
646	Yes	Yes	Yes	No	No	No	No	No	No	No	No	217.952	st. mary	female	48	no
647	Yes	Yes	No	No	No	Yes	No	No	No	No	No	143.866	trelawny	female	58	no
648	No	Yes	No	No	No	No	No	No	No	No	No	708.237	st catherine	female	36	yes
649	Yes	No	Yes	No	No	No	No	Yes	No	No	No	242.468	st elizabeth	female	55	no
650	No	No	No	No	No	No	No	No	No	No	Yes	207.024	clarendon	male	69	yes
651	No	Yes	No	No	No	No	No	No	No	No	No	219.053	st. mary	female	29	no
652	No	Yes	No	No	No	No	No	No	No	No	No	148.347	hanover	female	29	no
653	No	No	No	No	No	Yes	No	No	No	No	No	204.33	st ann	male	59	no
654	No	No	No	No	No	Yes	No	No	No	No	No	223.243	trelawny	female	69	no
655	Yes	No	No	Yes	No	No	No	No	No	No	No	199.283	st ann	female	59	no
656	No	Yes	No	No	No	No	No	No	No	No	No	250.393	st catherine	female	33	no
657	No	No	No	No	No	No	No	No	No	No	No	142.31	st ann	male	72	no
658	No	No	No	No	No	No	No	No	No	No	No	224.802	st. andrew	male	31	yes
659	No	No	No	No	No	No	No	No	No	No	No	173.771	st catherine	female	24	yes
660	No	No	No	No	No	No	No	No	No	No	No	143.856	st ann	male	42	no
661	Yes	Yes	No	No	No	Yes	No	No	No	No	No	147.566	hanover	female	60	no
662	No	No	No	No	No	No	No	No	No	No	No	231.078	manchester	male	23	no
663	Yes	Yes	No	No	No	No	Yes	No	No	No	No	340.641	st. andrew	female	52	yes
664	No	No	No	Yes	No	Yes	Yes	No	No	No	No	783.192	portland	female	67	yes
665	Yes	No	No	Yes	No	No	No	No	No	No	No	525.226	portland	male	38	no
666	Yes	No	Yes	No	No	No	No	No	No	No	No	171.035	st catherine	female	50	yes
667	No	No	No	No	No	No	No	No	No	No	No	187.662	st elizabeth	female	27	no
668	No	Yes	No	No	Yes	No	No	No	No	No	No	145.403	st ann	female	22	no
669	No	Yes	No	No	No	No	No	No	No	No	No	233.796	st catherine	male	41	no
670	Yes	Yes	Yes	No	No	No	No	No	No	No	No	209.158	clarendon	female	65	yes
671	No	Yes	No	No	No	No	No	No	No	No	No	231.465	st elizabeth	female	34	no
672	No	No	No	No	No	No	No	No	No	No	No	173.854	st catherine	male	19	yes
673	No	No	No	No	No	No	No	No	No	No	No	353.625	st catherine	male	58	yes
674	No	Yes	No	No	No	No	No	No	No	No	No	710.786	st catherine	male	50	yes
675	No	No	No	No	No	Yes	No	No	No	No	No	301.385	st james	female	56	no
676	No	No	No	No	No	No	No	No	No	No	No	342.76	st. andrew	male	28	yes
677	Yes	No	Yes	Yes	No	No	No	No	No	No	No	220.966	trelawny	male	72	no
678	No	No	No	No	Yes	No	No	No	No	No	No	549.41	clarendon	male	51	yes
679	Yes	Yes	Yes	Yes	No	Yes	No	No	No	No	No	371.99	st. andrew	female	51	no
680	No	No	No	No	No	No	Yes	No	No	No	No	222.487	st. andrew	female	16	yes
681	No	No	No	No	No	No	No	No	No	No	No	174.076	st catherine	male	31	yes
682	Yes	No	No	No	No	No	No	No	No	No	No	141.6	trelawny	male	66	no
683	No	No	No	No	No	No	No	No	No	No	No	258.053	st. mary	male	27	yes
684	No	Yes	No	No	No	No	Yes	No	No	No	No	403.32	st elizabeth	female	60	no
685	No	No	No	No	No	No	No	No	No	No	No	526.959	portland	female	40	no
686	Yes	No	Yes	No	No	No	Yes	No	No	No	No	224.967	st elizabeth	female	38	no
687	Yes	No	No	No	No	No	No	No	No	No	No	154.8	trelawny	male	72	no
688	No	No	No	Yes	No	No	No	No	No	No	No	237.291	st elizabeth	male	21	no
689	Yes	No	No	Yes	No	No	No	No	No	No	No	141.6	trelawny	male	70	no
690	Yes	No	No	No	No	No	No	No	No	No	No	230.616	st. andrew	male	56	yes
691	No	No	Yes	No	No	Yes	No	No	No	No	No	209.737	st ann	female	62	no
692	Yes	No	No	No	No	No	No	No	No	No	No	247.952	st catherine	female	56	yes
693	No	No	No	No	No	No	No	No	No	No	No	144.343	st ann	male	48	no
694	No	No	No	No	No	No	No	No	No	No	No	368.143	st. andrew	female	20	yes
695	No	No	No	No	No	No	No	No	No	No	No	235.412	st catherine	female	32	no
696	No	No	No	No	No	No	No	No	No	No	No	189.726	st elizabeth	male	36	no
697	Yes	Yes	No	No	No	No	No	No	No	No	No	185.906	st elizabeth	female	53	no
698	No	No	Yes	No	No	Yes	No	No	No	No	No	220.966	trelawny	female	69	no
699	No	No	No	No	Yes	No	No	No	No	No	No	863.029	westmoreland	female	22	yes
700	No	No	No	No	No	No	No	No	No	No	No	231.113	st. andrew	female	16	yes
701	No	Yes	No	No	No	No	No	No	No	No	No	385.091	clarendon	female	38	no
702	Yes	No	No	No	No	No	No	No	No	No	No	377.44	st. andrew	male	32	yes
703	No	No	No	No	No	No	No	No	No	No	No	378.604	st. andrew	male	33	no
704	Yes	No	No	No	No	No	No	No	No	No	No	267.38	st catherine	female	42	yes
705	Yes	No	No	No	No	No	No	No	No	No	No	143.745	trelawny	female	27	no
706	No	No	Yes	No	No	No	No	No	No	No	No	708.606	st catherine	female	48	yes
707	No	Yes	No	No	No	No	No	No	No	No	No	335.496	kingston	female	25	yes
708	No	Yes	No	No	Yes	No	No	No	No	No	No	798.226	portland	female	42	yes
709	Yes	No	Yes	Yes	No	Yes	Yes	No	No	No	Yes	336.786	st catherine	male	66	yes
710	Yes	No	No	No	No	No	No	No	No	No	No	511.759	portland	male	73	no
711	No	No	Yes	Yes	No	No	No	No	No	No	No	196.606	st ann	female	69	no
712	No	No	No	No	No	No	No	Yes	No	No	No	360.88	westmoreland	male	42	no
713	Yes	No	No	Yes	No	No	No	No	No	No	No	159.257	st james	female	48	no
714	No	Yes	Yes	No	No	Yes	No	No	No	No	No	207.024	clarendon	female	73	yes
715	No	No	No	No	No	No	No	No	No	No	No	256.25	st catherine	male	57	yes
716	No	No	No	No	No	No	No	No	No	No	No	209.713	clarendon	female	16	yes
717	Yes	No	Yes	No	No	No	No	No	No	No	No	185.906	st elizabeth	female	52	no
718	No	No	No	No	No	No	No	No	No	No	No	114.153	st. andrew	female	22	no
719	No	No	No	No	No	No	No	No	No	No	No	855.636	westmoreland	female	15	yes
720	No	Yes	No	Yes	No	No	No	No	No	No	No	342.048	st. andrew	female	65	yes
721	No	No	No	No	No	No	No	No	No	No	No	186.976	st catherine	male	23	yes
722	No	No	No	No	No	No	No	No	No	No	No	341.889	st catherine	female	27	yes
723	No	No	No	No	No	Yes	No	No	No	No	No	422.414	westmoreland	female	74	yes
724	No	Yes	No	Yes	No	No	No	No	No	No	No	262.591	st. mary	female	41	yes
725	Yes	No	No	No	No	No	No	Yes	No	No	No	112.847	st. andrew	female	47	no
726	Yes	No	No	No	No	No	No	No	No	No	No	223.857	manchester	male	44	no
727	No	No	No	No	No	No	No	No	No	No	No	190.341	st. andrew	female	26	yes
728	No	No	No	No	Yes	No	No	No	No	No	No	262.758	st catherine	male	26	yes
729	Yes	Yes	Yes	No	No	No	No	No	Yes	Yes	No	342.132	st. andrew	female	47	yes
730	No	No	No	Yes	No	No	No	No	No	No	No	196.453	st ann	female	37	no
731	No	No	No	No	No	No	No	No	No	No	No	283.162	st. andrew	female	50	yes
732	Yes	No	Yes	No	No	No	No	No	No	No	No	371.99	st. andrew	female	53	no
733	No	No	No	No	No	No	No	No	Yes	No	No	225.711	hanover	female	41	no
734	No	Yes	No	No	No	No	No	No	No	No	No	366.744	st. andrew	female	34	yes
735	Yes	Yes	No	No	No	No	No	No	No	No	No	160.488	st james	female	32	no
736	No	No	No	No	No	No	Yes	No	No	No	No	180.892	st catherine	female	35	yes
737	Yes	No	No	Yes	No	No	No	No	No	No	No	299.62	st james	female	48	no
738	Yes	Yes	No	No	No	Yes	Yes	No	No	No	No	180.942	st catherine	female	63	yes
739	No	No	No	No	No	No	No	No	No	No	No	211.625	clarendon	male	17	yes
740	Yes	Yes	No	No	No	No	No	No	No	No	No	364.025	st. andrew	female	64	yes
741	No	Yes	No	No	No	No	No	No	No	No	No	225.414	st. andrew	male	35	yes
742	Yes	No	Yes	No	No	No	No	No	No	No	No	143.856	st ann	male	42	no
743	No	Yes	Yes	No	No	No	No	No	No	No	No	852.711	westmoreland	female	36	yes
744	No	Yes	No	No	No	No	No	No	No	No	No	239.372	st elizabeth	male	60	no
745	No	No	No	No	No	No	No	No	No	No	No	229.184	st. andrew	male	24	yes
746	No	Yes	No	No	No	No	No	No	No	No	No	869.756	westmoreland	female	44	yes
747	Yes	Yes	No	No	No	No	No	No	No	No	No	133.192	st. andrew	male	26	yes
748	No	No	No	No	No	No	No	No	No	No	Yes	371.013	st. andrew	female	42	yes
749	Yes	No	No	Yes	No	No	Yes	No	No	No	No	547.865	clarendon	female	68	yes
750	No	No	No	No	No	No	No	No	No	No	No	230.866	st. andrew	male	26	yes
751	No	No	No	No	No	No	No	No	No	No	No	368.143	st. andrew	female	22	yes
752	No	No	No	No	No	No	No	No	No	No	No	237.368	st catherine	male	39	no
753	No	No	No	No	No	No	No	No	No	No	No	423.652	westmoreland	male	23	no
754	Yes	Yes	No	No	No	Yes	Yes	No	No	No	No	238.649	st elizabeth	female	71	no
755	Yes	No	Yes	No	No	No	No	No	No	No	No	355.664	st. andrew	male	57	yes
756	No	No	No	No	No	No	No	No	No	No	No	183.167	st catherine	male	19	yes
757	No	No	Yes	No	No	No	No	No	No	No	No	231.8	st. andrew	female	56	yes
758	Yes	Yes	Yes	No	No	No	No	No	No	No	No	229.57	st elizabeth	female	39	no
759	Yes	Yes	No	No	No	No	No	Yes	No	No	No	231.8	st. andrew	female	55	yes
760	No	No	No	No	Yes	No	No	No	No	No	No	181.972	hanover	female	20	yes
761	No	No	No	No	No	No	No	No	No	No	No	244.482	st catherine	male	18	yes
762	No	No	No	No	No	No	No	No	No	No	No	344.776	st. andrew	female	30	yes
763	No	No	No	Yes	Yes	No	No	No	No	No	No	406	westmoreland	female	70	no
764	No	No	No	No	No	No	No	No	No	No	No	380.887	st. andrew	female	41	no
765	No	No	No	No	No	No	No	No	No	No	No	283.13	st thomas	male	22	yes
766	Yes	No	No	Yes	No	No	Yes	No	No	No	No	233.606	st catherine	female	47	no
767	Yes	No	Yes	No	No	Yes	No	No	No	No	No	406	westmoreland	male	65	no
768	Yes	Yes	Yes	No	No	No	No	No	No	No	No	366.744	st. andrew	female	34	yes
769	No	Yes	No	No	Yes	No	No	No	No	No	No	461.528	st james	female	17	yes
770	Yes	No	No	Yes	No	No	No	No	No	No	No	365.458	st. andrew	male	48	yes
771	Yes	Yes	Yes	No	No	No	No	No	No	No	No	228.689	st elizabeth	female	52	no
772	Yes	No	No	No	No	No	Yes	No	No	No	No	375.818	st. andrew	female	58	no
773	No	Yes	No	No	No	No	No	No	No	No	No	557.614	st james	female	23	yes
774	No	No	No	No	No	No	No	Yes	Yes	No	No	372.275	st. andrew	female	35	yes
775	No	No	No	No	No	No	No	No	No	No	No	289.935	st. andrew	female	41	yes
776	No	Yes	No	No	No	No	No	No	No	No	No	147.566	hanover	female	64	no
777	No	No	No	No	No	No	No	No	No	No	No	210.161	clarendon	female	26	yes
778	No	Yes	No	Yes	No	No	No	Yes	No	No	No	379.649	clarendon	female	23	no
779	Yes	Yes	Yes	No	No	No	No	No	No	No	No	186.767	st elizabeth	female	68	no
780	Yes	No	No	No	No	No	No	No	No	No	No	226.221	st elizabeth	female	29	no
781	No	No	No	No	No	No	No	No	No	No	No	231.078	manchester	male	23	no
782	Yes	No	No	No	No	No	No	No	No	No	No	410.833	westmoreland	male	29	no
783	No	Yes	No	No	No	No	No	No	No	No	No	148.743	hanover	female	33	no
784	Yes	No	No	No	No	No	No	No	Yes	No	No	248.412	st catherine	female	60	no
785	No	No	No	No	No	No	No	No	No	No	No	221.462	st. mary	male	38	no
786	No	No	No	No	Yes	No	No	No	No	No	No	145.326	trelawny	male	36	no
787	No	No	No	No	No	No	No	No	No	No	No	226.158	st. andrew	female	42	yes
788	Yes	Yes	No	No	No	Yes	No	No	No	No	No	779.58	portland	female	53	yes
789	Yes	No	No	No	No	No	No	No	No	No	No	209.842	st ann	female	68	no
790	No	No	No	No	No	No	No	No	No	No	No	229.57	st elizabeth	female	36	no
791	Yes	Yes	No	No	No	No	No	No	No	No	No	221.788	st. andrew	female	63	yes
792	No	No	No	No	No	No	No	No	No	No	No	159.174	st james	female	36	no
793	Yes	No	No	No	No	No	No	No	No	No	No	143.705	st ann	female	60	no
794	No	Yes	Yes	No	Yes	No	No	No	No	No	No	342.132	st. andrew	female	47	yes
795	No	No	No	No	No	No	No	No	No	No	No	223.676	manchester	female	46	no
796	No	Yes	No	No	No	No	No	No	No	No	No	426.42	st catherine	female	21	yes
797	No	No	No	No	No	No	No	No	No	No	No	366.744	st. andrew	female	31	yes
798	Yes	No	Yes	No	No	No	Yes	No	No	No	No	374.663	st. andrew	female	56	yes
799	Yes	No	No	No	No	No	No	No	No	No	No	206.451	st catherine	male	17	no
800	No	Yes	No	No	Yes	No	No	No	Yes	No	No	372.469	st. andrew	female	47	yes
801	Yes	Yes	No	No	No	No	No	No	No	No	No	171.783	st catherine	female	46	yes
802	Yes	Yes	No	No	No	No	Yes	No	No	No	No	201.963	st catherine	female	73	no
803	Yes	No	No	No	No	No	No	No	No	No	No	205.194	st catherine	female	58	no
804	No	Yes	Yes	No	No	No	No	No	Yes	No	No	854.722	westmoreland	male	29	yes
805	Yes	Yes	No	Yes	No	No	No	No	No	No	No	196.508	st ann	female	63	no
806	No	No	No	No	No	No	No	No	No	No	No	410.413	westmoreland	male	41	no
807	Yes	No	Yes	No	No	No	No	Yes	No	No	No	159.218	st james	female	61	no
808	Yes	Yes	No	No	No	No	Yes	No	No	No	No	207.278	st catherine	male	38	no
809	No	No	No	No	No	No	No	No	No	No	No	179.796	hanover	female	36	yes
810	No	No	No	No	No	No	No	No	No	No	No	197.548	st ann	female	27	no
811	Yes	No	No	No	No	No	No	No	No	Yes	No	209.748	clarendon	male	51	yes
812	No	No	No	No	No	No	Yes	Yes	No	No	No	107.567	manchester	female	35	no
813	Yes	No	Yes	Yes	No	No	No	No	No	No	No	220.966	trelawny	female	72	no
814	No	No	No	No	No	No	No	No	No	No	No	161.382	st james	male	29	no
815	No	Yes	No	No	No	No	No	No	No	No	No	196.453	st ann	female	37	no
816	No	No	No	No	No	No	No	No	No	No	No	265.312	st catherine	female	22	yes
817	No	No	No	No	No	No	No	No	No	No	No	181.9	st catherine	female	28	yes
818	No	Yes	No	No	No	No	No	No	No	No	No	782.583	portland	female	35	yes
819	No	No	No	No	No	No	No	No	Yes	No	No	370.847	st. andrew	female	53	yes
820	No	No	No	No	No	No	No	No	No	No	No	233.11	st. andrew	female	24	yes
821	Yes	No	Yes	Yes	No	No	No	No	No	No	No	187.819	st elizabeth	female	57	no
822	No	No	No	No	No	No	No	No	No	No	No	210.399	st ann	female	18	no
823	Yes	Yes	No	Yes	No	Yes	Yes	No	No	No	No	143.06	trelawny	female	65	no
824	No	Yes	No	No	No	No	No	No	No	No	No	107.567	manchester	female	39	no
825	No	No	No	No	No	No	No	No	No	No	No	241.338	st catherine	male	23	no
826	Yes	Yes	Yes	No	No	No	No	No	No	Yes	No	343.859	st. andrew	female	26	yes
827	No	No	No	No	No	No	No	No	No	No	No	245.738	st elizabeth	female	43	no
828	Yes	Yes	Yes	No	Yes	Yes	No	No	No	No	No	223.243	trelawny	female	69	no
829	Yes	Yes	Yes	No	No	No	No	No	No	No	No	179.796	hanover	female	36	yes
830	No	No	No	No	No	No	No	No	No	No	No	171.783	st catherine	female	46	yes
831	No	Yes	No	No	No	No	No	No	No	No	No	229.464	st elizabeth	female	42	no
832	No	Yes	No	No	No	No	No	No	No	No	No	786.945	portland	female	29	yes
833	No	No	No	No	Yes	No	No	No	No	No	No	173.111	st catherine	female	33	yes
834	No	No	No	No	No	No	No	No	No	No	No	384.453	st thomas	female	32	yes
835	No	No	No	No	No	Yes	No	No	No	No	No	224.501	trelawny	female	58	no
836	Yes	Yes	No	No	Yes	No	No	Yes	No	No	No	242.957	st catherine	male	44	yes
837	No	Yes	No	No	No	No	No	No	No	No	No	226.264	manchester	female	22	no
838	No	No	No	No	No	No	No	No	No	No	No	148.031	hanover	female	17	no
839	No	No	No	No	Yes	No	No	No	No	No	No	421.439	st catherine	female	64	yes
840	Yes	Yes	No	Yes	No	Yes	Yes	No	No	No	No	541.399	st ann	female	63	yes
841	No	Yes	No	Yes	No	No	No	No	Yes	No	No	227.529	trelawny	female	43	no
842	Yes	Yes	No	Yes	No	No	No	No	No	No	No	417.348	st catherine	female	71	yes
843	No	Yes	Yes	No	No	No	No	No	No	No	No	338.436	st. andrew	female	43	yes
844	Yes	No	No	No	No	No	No	No	No	No	No	426.555	westmoreland	female	64	yes
845	No	No	No	No	No	No	No	No	No	No	No	231.465	st elizabeth	female	33	no
846	No	Yes	No	No	No	No	No	No	No	No	No	270.957	st catherine	male	20	yes
847	Yes	Yes	No	No	No	No	Yes	No	No	No	No	409.867	westmoreland	female	39	no
848	No	No	No	No	No	No	No	No	No	No	No	462.514	st james	female	29	yes
849	No	No	No	No	No	No	No	No	No	No	No	375.348	st. andrew	female	33	yes
850	Yes	No	No	No	No	No	No	No	No	No	No	242.846	st catherine	male	59	no
851	No	No	No	No	No	Yes	No	No	No	No	No	229.439	st. andrew	female	53	yes
852	No	No	Yes	No	No	No	No	No	No	No	No	378.604	st. andrew	male	34	no
853	Yes	No	No	No	No	No	No	No	No	No	No	248.406	st catherine	female	33	yes
854	No	No	No	No	No	No	No	No	No	No	No	365.77	st. andrew	female	28	yes
855	No	No	No	No	No	No	No	No	No	No	No	365.77	st. andrew	female	25	yes
856	No	No	Yes	No	No	Yes	No	No	Yes	No	No	375.818	st. andrew	female	59	no
857	No	No	No	No	No	No	No	No	No	No	No	372.275	st. andrew	female	35	yes
858	No	No	No	No	No	No	No	No	No	No	No	378.12	st. andrew	male	19	no
859	No	No	No	No	No	No	No	No	No	No	No	236.31	st catherine	female	24	no
860	Yes	Yes	No	Yes	No	Yes	No	No	No	No	No	342.048	st. andrew	female	60	yes
861	Yes	Yes	No	No	No	No	No	No	No	No	No	310.28	manchester	male	49	yes
862	No	No	No	No	No	No	No	No	No	No	No	261.728	st. mary	male	39	yes
863	No	No	No	No	No	No	No	No	No	No	No	344.858	kingston	male	22	yes
864	No	Yes	No	No	No	No	No	No	No	No	No	173.111	st catherine	female	32	yes
865	Yes	Yes	No	No	No	No	No	No	No	No	No	373.615	st. andrew	male	54	yes
866	No	No	No	No	No	No	No	No	No	No	No	184.861	st elizabeth	male	73	no
867	Yes	Yes	No	No	No	No	No	No	No	No	No	113.719	st. andrew	female	33	no
868	Yes	No	Yes	No	Yes	Yes	No	No	No	No	No	171.827	st catherine	female	72	yes
869	No	No	Yes	No	No	No	No	No	No	No	No	374.704	st. andrew	female	18	no
870	No	Yes	No	No	No	No	No	No	No	No	No	412.152	westmoreland	female	35	no
871	Yes	No	No	Yes	No	No	No	No	No	No	No	338.727	st. andrew	male	74	yes
872	Yes	Yes	No	No	Yes	No	No	No	No	No	No	362.1	westmoreland	male	45	no
873	No	No	No	No	No	No	No	No	No	No	No	849.439	westmoreland	female	50	yes
874	No	No	No	No	No	No	No	No	No	No	No	228.73	hanover	male	22	no
875	No	Yes	No	No	No	No	No	No	No	No	No	230.323	st. andrew	female	39	yes
876	No	No	No	No	No	No	No	No	No	No	No	204.367	st catherine	male	28	no
877	Yes	No	Yes	No	No	Yes	No	No	No	No	No	209.054	clarendon	female	60	yes
878	Yes	No	No	No	No	No	No	No	No	No	No	141.6	trelawny	male	67	no
879	No	No	No	No	No	No	No	No	No	No	No	234.158	st elizabeth	female	42	no
880	Yes	No	No	Yes	No	Yes	Yes	No	No	Yes	Yes	259.667	st catherine	male	68	yes
881	No	Yes	Yes	No	No	No	No	No	No	No	No	230.396	st elizabeth	male	52	no
882	No	Yes	No	No	No	No	No	No	No	No	No	257.445	st. mary	female	36	yes
883	No	No	No	No	No	No	No	No	No	No	No	470.089	st. andrew	female	18	yes
884	No	No	No	No	No	No	No	No	No	No	No	236.963	st catherine	female	53	yes
885	No	No	No	Yes	No	No	No	No	No	No	No	207.024	clarendon	male	69	yes
886	No	Yes	No	No	No	No	No	No	No	No	No	181.9	st catherine	female	28	yes
887	Yes	Yes	No	Yes	No	No	No	No	No	No	No	257.58	st. mary	female	49	yes
888	Yes	Yes	No	No	No	No	Yes	No	No	No	No	245.426	st catherine	female	54	yes
889	Yes	No	No	No	No	Yes	No	No	No	No	No	209.842	st ann	female	65	no
890	Yes	No	No	No	No	No	No	No	No	No	No	115.043	st. andrew	female	41	no
891	No	No	No	No	No	No	No	No	No	No	No	181.9	st catherine	female	26	yes
892	No	Yes	No	No	No	No	No	No	No	No	No	233.485	st catherine	female	38	no
893	No	Yes	Yes	No	No	No	No	No	No	No	No	193.453	clarendon	female	51	no
894	Yes	Yes	No	Yes	No	No	No	No	No	No	No	221.899	st. andrew	female	69	yes
895	No	No	No	No	No	No	No	No	No	No	No	385.919	st thomas	female	24	yes
896	Yes	Yes	No	No	No	No	No	No	No	No	No	145.806	trelawny	female	43	no
897	Yes	Yes	No	No	No	Yes	No	No	No	No	No	186.719	st elizabeth	female	47	no
898	No	No	Yes	No	No	No	No	No	No	No	No	207.024	clarendon	male	73	yes
899	Yes	Yes	No	Yes	No	Yes	No	No	No	No	No	242.823	st catherine	female	68	yes
900	No	No	No	No	No	No	No	No	No	Yes	No	377.941	st. andrew	female	24	no
901	Yes	Yes	No	No	No	No	No	No	No	No	No	362.409	westmoreland	female	27	no
902	Yes	Yes	No	No	No	No	No	No	No	No	No	783.192	portland	female	69	yes
903	Yes	No	No	No	No	No	No	No	No	No	No	201.963	st catherine	female	72	no
904	Yes	Yes	No	Yes	No	No	Yes	No	No	No	No	252.362	st catherine	male	58	yes
905	No	Yes	No	No	No	No	No	No	No	No	No	242.937	clarendon	female	68	no
906	Yes	Yes	No	No	No	No	No	No	No	No	No	262.212	st catherine	female	63	yes
907	No	No	No	No	No	No	No	No	No	No	No	270.957	st catherine	male	20	yes
908	Yes	Yes	No	No	No	No	No	No	No	No	No	370.847	st. andrew	female	54	yes
909	No	Yes	Yes	No	No	Yes	No	No	No	No	No	342.132	st. andrew	female	49	yes
910	No	No	Yes	Yes	No	No	No	No	No	No	No	223.186	trelawny	female	44	no
911	No	Yes	No	No	No	No	No	No	No	No	No	213.167	st ann	male	35	no
912	No	Yes	No	No	Yes	No	No	Yes	No	No	No	107.596	manchester	female	62	no
913	No	No	Yes	No	No	No	No	No	No	No	No	712.185	st catherine	female	28	yes
914	Yes	No	No	No	No	No	No	No	No	No	No	241.703	st catherine	female	52	yes
915	Yes	Yes	No	No	Yes	Yes	No	No	No	No	No	143.06	trelawny	female	68	no
916	No	Yes	No	No	No	No	No	No	No	No	No	148.743	hanover	female	32	no
917	No	No	No	No	No	No	No	No	No	No	No	366.744	st. andrew	female	35	yes
918	No	No	No	No	No	No	No	No	No	No	No	160.061	st james	female	29	no
919	Yes	No	No	Yes	No	Yes	No	No	No	No	No	373.526	st. andrew	female	63	no
920	Yes	Yes	No	No	No	No	No	No	No	No	No	372.469	st. andrew	female	46	yes
921	No	No	No	Yes	No	No	No	No	No	No	No	376.505	st. andrew	female	30	no
922	No	No	Yes	No	Yes	No	No	No	Yes	No	No	374.704	st. andrew	female	16	no
923	No	No	No	No	No	No	No	No	No	No	No	210.668	st ann	male	47	no
924	No	No	No	No	No	No	No	No	No	No	No	145.472	st ann	male	19	no
925	No	No	Yes	No	No	No	No	No	No	No	No	205.023	st catherine	female	28	no
926	No	No	No	No	No	No	No	No	No	No	No	210.161	clarendon	female	29	yes
927	No	Yes	No	No	No	No	No	No	No	No	No	262.14	st catherine	female	39	yes
928	Yes	Yes	Yes	No	No	No	No	No	No	No	No	209.158	clarendon	female	66	yes
929	No	No	No	No	No	No	No	No	No	No	No	171.694	st catherine	female	37	yes
930	No	No	No	No	No	Yes	No	No	No	No	No	375.505	st. andrew	female	26	no
931	Yes	Yes	No	No	No	Yes	No	No	No	No	No	227.404	st elizabeth	female	74	no
932	No	Yes	Yes	No	No	No	No	No	No	No	No	375.505	st. andrew	female	29	no
933	Yes	No	Yes	Yes	No	No	No	No	No	No	No	181.032	st catherine	female	65	yes
934	No	Yes	Yes	No	No	No	No	No	No	No	No	310.805	manchester	female	58	yes
935	No	No	No	No	No	No	No	No	No	No	No	251.348	st catherine	female	21	no
936	No	Yes	No	No	No	No	Yes	No	No	No	No	173.771	st catherine	female	23	yes
937	No	No	No	No	No	No	No	No	No	No	No	340.171	st catherine	female	47	yes
938	No	No	No	No	No	No	No	Yes	No	No	No	229.876	st elizabeth	male	34	no
939	Yes	No	Yes	No	No	No	No	No	No	No	No	267.549	st thomas	female	48	no
940	Yes	No	No	No	No	No	Yes	No	No	No	No	149.053	trelawny	male	60	no
941	Yes	Yes	Yes	No	No	Yes	No	No	No	No	No	223.621	manchester	female	62	no
942	No	No	No	No	No	No	No	No	No	No	No	427.9	westmoreland	female	18	yes
943	No	No	No	No	No	No	Yes	No	Yes	No	No	359.017	westmoreland	female	53	no
944	No	No	No	No	No	No	No	No	No	No	No	145.658	st ann	male	33	no
945	No	No	No	No	No	No	No	No	No	No	No	243.466	st catherine	female	15	yes
946	No	No	No	No	No	No	No	No	No	No	No	161.1	st james	female	23	no
947	No	No	No	No	No	No	No	No	No	No	No	225.404	manchester	female	32	no
948	Yes	No	No	No	No	No	No	No	No	No	No	373.921	st. andrew	male	44	no
949	Yes	Yes	Yes	No	No	No	No	No	No	No	No	383.824	clarendon	male	39	no
950	No	No	No	No	Yes	No	No	No	No	No	No	225.769	trelawny	female	24	no
951	No	No	No	No	No	No	No	No	No	No	No	181.512	st catherine	female	18	yes
952	No	Yes	No	No	No	No	No	No	No	No	No	114.153	st. andrew	female	24	no
953	Yes	No	No	No	No	No	No	No	No	No	No	196.688	kingston	male	36	yes
954	No	No	No	No	No	No	No	No	No	No	No	211.525	clarendon	female	20	yes
955	No	No	No	No	No	No	No	No	No	No	No	366.744	st. andrew	female	33	yes
956	No	No	No	No	Yes	No	No	No	No	No	No	249.727	st catherine	female	26	no
957	No	No	No	No	No	No	No	No	No	No	No	223.835	trelawny	female	19	no
958	No	No	No	No	No	No	No	No	No	No	No	792.052	portland	female	21	yes
959	No	No	No	No	No	No	No	No	No	No	No	373.153	st. andrew	male	26	yes
960	Yes	No	Yes	Yes	No	Yes	No	No	No	No	No	204.045	st catherine	female	68	no
961	No	Yes	No	Yes	No	No	No	No	No	No	No	230.63	st. andrew	male	44	yes
962	Yes	Yes	No	Yes	No	No	No	No	No	No	No	547.44	clarendon	female	37	yes
963	Yes	Yes	No	No	No	No	No	No	No	No	No	377.545	clarendon	female	39	no
964	No	No	No	No	No	No	No	No	No	No	No	299.62	st james	female	40	no
965	No	No	No	No	No	No	No	No	No	No	No	231.465	st elizabeth	female	30	no
966	No	No	No	No	No	No	No	No	No	No	No	304.445	st james	male	38	no
967	Yes	Yes	Yes	No	No	Yes	Yes	No	No	No	No	186.767	st elizabeth	female	66	no
968	Yes	No	No	No	No	No	No	No	No	No	No	304.445	st james	male	35	no
969	No	Yes	No	No	No	No	No	No	No	No	No	247.217	st catherine	female	17	yes
970	No	Yes	No	No	No	No	No	No	No	No	No	159.386	st james	male	41	no
971	No	No	Yes	No	No	No	No	No	No	No	No	194.253	clarendon	female	60	no
972	Yes	Yes	No	No	No	No	No	No	No	No	No	257.646	st. mary	female	65	yes
973	No	Yes	No	No	No	No	No	No	No	No	No	143.665	st ann	female	39	no
974	No	No	No	No	No	No	No	No	No	No	No	160.061	st james	female	27	no
975	Yes	No	No	No	No	No	No	No	No	No	No	186.976	st catherine	male	22	yes
976	Yes	No	No	Yes	No	No	No	No	No	No	No	219.2	hanover	female	71	no
977	No	No	No	No	No	No	No	Yes	No	No	No	203.886	st catherine	female	35	no
978	Yes	Yes	No	Yes	No	No	No	No	No	No	No	112.847	st. andrew	female	50	no
979	No	No	No	No	No	No	No	No	No	No	No	365.4	westmoreland	male	33	no
980	No	No	No	No	Yes	No	No	No	No	No	No	368.143	st. andrew	female	20	yes
981	No	No	No	No	No	No	No	No	No	No	No	332.942	st. andrew	female	29	yes
982	No	No	No	No	No	No	No	No	No	No	No	376.505	st. andrew	female	31	no
983	Yes	No	No	No	No	No	No	No	No	No	No	149.381	hanover	male	19	no
984	No	No	No	No	No	No	No	No	No	No	No	522.884	portland	female	24	no
985	No	No	No	No	No	No	No	No	No	No	No	157.672	st james	female	70	no
986	Yes	No	No	No	No	No	No	No	No	No	No	112.939	st. andrew	male	43	no
987	No	No	No	No	No	No	No	No	No	No	No	518.405	portland	female	16	no
988	No	No	No	No	Yes	No	No	No	No	No	No	232.755	st elizabeth	male	33	no
989	No	Yes	Yes	No	No	No	No	No	No	No	No	219.053	st. mary	female	25	no
990	No	No	Yes	No	No	No	No	No	No	No	No	211.625	clarendon	male	17	yes
991	No	Yes	No	No	No	No	No	No	No	No	No	190.341	st. andrew	female	27	yes
992	No	No	No	No	No	No	No	No	No	No	No	133.619	st. andrew	female	27	yes
993	No	No	No	No	No	No	No	No	No	No	No	196.917	st ann	male	27	no
994	No	No	No	No	No	No	No	No	No	No	No	157.642	manchester	male	28	yes
995	No	No	No	No	No	No	No	No	No	No	No	263.039	st catherine	female	15	yes
996	No	Yes	No	No	No	No	No	No	No	No	No	147.602	hanover	female	47	no
997	No	Yes	No	No	No	No	No	No	No	No	No	224.967	st elizabeth	female	39	no
998	No	No	No	No	No	No	No	No	No	No	No	157.602	st. andrew	female	27	yes
999	No	No	No	No	No	No	No	No	No	No	No	209.982	clarendon	male	49	yes
1000	Yes	Yes	Yes	No	No	Yes	No	No	No	No	No	373.526	st. andrew	female	60	no
1001	No	No	No	No	No	No	No	No	No	No	No	365.77	st. andrew	female	26	yes
1002	No	Yes	No	No	No	No	No	No	No	No	No	233.11	st. andrew	female	24	yes
1003	Yes	No	No	No	No	No	No	No	No	No	No	246.7	st catherine	male	40	yes
1004	No	Yes	Yes	No	No	No	No	No	No	No	No	195.699	st ann	female	52	no
1005	Yes	No	No	Yes	No	No	Yes	No	No	No	No	112.819	st. andrew	female	61	no
1006	Yes	No	No	Yes	No	No	No	No	No	No	No	221.349	hanover	female	62	no
1007	Yes	Yes	No	No	No	Yes	No	No	No	No	No	112.355	st. andrew	female	53	no
1008	Yes	No	No	No	No	No	No	No	No	No	No	212.061	st catherine	male	55	no
1009	Yes	No	No	No	No	No	Yes	No	No	No	No	173.854	st catherine	male	18	yes
1010	Yes	No	No	No	No	No	No	No	No	No	No	217.838	st. mary	female	38	no
1011	No	No	No	No	No	No	No	No	Yes	No	No	853.156	westmoreland	female	47	yes
1012	No	No	No	No	No	No	No	No	No	No	No	173.854	st catherine	male	16	yes
1013	Yes	Yes	No	No	No	No	No	No	No	No	No	371.013	st. andrew	female	44	yes
1014	Yes	No	No	No	No	No	No	No	No	No	No	117.31	st. andrew	male	57	no
1015	No	No	No	No	Yes	No	No	No	No	No	No	714.083	st catherine	female	31	yes
1016	No	Yes	No	No	Yes	No	No	No	Yes	No	No	708.606	st catherine	female	45	yes
1017	Yes	Yes	Yes	Yes	No	Yes	Yes	No	No	No	No	196.606	st ann	female	66	no
1018	No	No	No	No	No	No	No	No	No	No	No	301.936	st james	female	34	no
1019	Yes	No	No	No	Yes	No	No	No	No	No	No	344.147	st. andrew	female	59	yes
1020	Yes	No	No	No	No	No	No	No	No	No	No	212.593	st catherine	male	64	no
1021	No	No	No	No	No	No	No	Yes	No	No	No	225.739	st elizabeth	female	19	no
1022	No	Yes	No	No	Yes	No	No	No	No	No	No	251.462	st. andrew	female	31	yes
1023	No	No	No	No	No	No	No	No	No	No	No	343.859	st. andrew	female	29	yes
1024	No	No	No	No	No	No	No	No	No	No	No	113.175	st. andrew	female	18	no
1025	No	No	No	No	No	No	No	No	No	No	No	520.897	portland	female	33	no
1026	Yes	Yes	No	No	Yes	No	No	No	No	No	No	203.993	st catherine	female	47	no
1027	No	Yes	No	No	No	Yes	No	Yes	No	No	No	107.623	manchester	female	46	no
1028	No	No	No	No	No	No	No	No	No	No	No	226.221	st elizabeth	female	28	no
1029	Yes	Yes	Yes	No	No	No	Yes	No	No	Yes	No	460.308	st james	female	69	yes
1030	No	No	Yes	No	No	No	No	No	No	No	No	373.618	st. andrew	female	38	no
1031	No	No	No	No	No	No	No	No	No	No	No	161.1	st james	female	21	no
1032	No	No	No	No	No	No	No	No	No	No	No	520.897	portland	female	32	no
1033	Yes	Yes	Yes	Yes	No	No	No	No	No	No	No	207.962	st catherine	female	45	no
1034	Yes	No	Yes	No	No	No	No	No	No	No	No	142.4	trelawny	female	50	no
1035	No	No	No	No	No	No	No	No	No	No	No	368.143	st. andrew	female	24	yes
1036	No	No	No	No	No	No	No	No	No	No	No	223.149	st. andrew	female	56	yes
1037	Yes	No	No	No	No	No	No	No	No	No	No	204.158	st catherine	male	40	no
1038	No	No	No	No	No	No	No	No	No	No	No	225.876	trelawny	male	17	no
1039	No	No	No	No	Yes	No	No	No	No	No	No	222.047	hanover	female	18	no
1040	No	No	No	No	No	No	No	No	No	No	No	374.767	st. andrew	male	51	no
1041	No	No	Yes	No	No	No	No	No	No	No	No	112.939	st. andrew	male	42	no
1042	Yes	No	No	No	No	No	No	No	No	No	No	243.986	st catherine	female	28	yes
1043	No	No	No	No	No	No	No	No	No	No	No	372.275	st. andrew	female	37	yes
1044	No	No	No	No	No	No	No	No	No	No	No	260.561	st. mary	female	24	yes
1045	No	No	No	No	No	No	No	No	No	No	No	377.941	st. andrew	female	24	no
1046	Yes	Yes	Yes	No	No	No	No	No	No	No	No	153.111	hanover	female	59	yes
1047	No	Yes	No	No	No	No	No	No	Yes	No	No	377.741	clarendon	female	45	no
1048	No	No	No	No	No	No	No	No	No	No	No	373.423	st. andrew	female	38	no
1049	No	No	No	No	No	No	No	No	No	No	No	558.382	clarendon	female	43	yes
1050	Yes	No	No	Yes	Yes	No	No	No	Yes	No	No	342.219	st. andrew	female	67	yes
1051	Yes	Yes	No	No	No	Yes	Yes	No	Yes	No	No	223.621	manchester	female	61	no
1052	Yes	Yes	No	No	No	No	No	No	No	No	No	113.719	st. andrew	female	30	no
1053	No	No	No	No	No	Yes	No	No	No	No	No	308.984	manchester	female	47	yes
1054	Yes	Yes	No	No	No	No	No	No	No	No	No	385.091	clarendon	female	43	no
1055	No	No	No	No	No	No	No	No	No	No	No	172.651	st catherine	female	25	yes
1056	No	No	No	No	No	No	No	No	No	No	No	276.179	st thomas	female	31	yes
1057	No	No	No	No	No	No	No	No	Yes	No	No	252.474	st catherine	male	35	no
1058	No	No	No	No	No	Yes	Yes	No	No	No	No	180.198	st catherine	female	50	yes
1059	No	No	No	No	No	No	No	No	No	No	No	206.353	st catherine	female	24	no
1060	Yes	No	No	Yes	No	No	No	No	No	No	No	379.842	st thomas	female	52	yes
1061	No	No	No	Yes	No	No	No	No	No	No	No	365.77	st. andrew	female	28	yes
1062	No	Yes	No	Yes	Yes	No	No	No	No	No	No	341.953	st. andrew	female	35	yes
1063	No	No	No	No	No	No	No	No	No	No	No	160.488	st james	female	31	no
1064	No	No	No	No	No	No	No	No	No	No	No	230.652	st elizabeth	male	48	no
1065	Yes	No	No	No	No	No	No	No	No	No	No	500.441	st. mary	male	24	no
1066	No	Yes	No	No	No	No	No	No	No	No	No	230.323	st. andrew	female	36	yes
1067	No	Yes	No	No	No	No	No	No	No	No	No	221.349	hanover	female	60	no
1068	No	No	Yes	No	No	No	No	No	No	No	No	267.549	st thomas	female	49	no
1069	No	No	No	No	No	No	No	No	No	No	No	133.975	st. andrew	female	31	yes
1070	No	No	No	No	No	No	No	No	No	No	No	234.786	st catherine	female	27	no
1071	No	No	No	No	No	No	No	No	No	No	No	222.521	hanover	female	15	no
1072	No	No	No	No	No	No	No	No	No	No	No	385.983	st. andrew	male	24	no
1073	No	No	No	No	No	No	No	No	No	No	No	243.778	st catherine	male	46	yes
1074	Yes	No	No	Yes	No	No	Yes	No	No	No	No	257.58	st. mary	female	46	yes
1075	Yes	Yes	No	No	No	No	No	No	No	No	No	418.059	westmoreland	female	43	no
1076	No	No	No	No	No	No	No	No	No	No	No	517.851	portland	male	27	no
1077	No	No	No	No	No	No	No	No	No	No	No	158.569	manchester	female	32	yes
1078	No	No	No	No	No	No	No	No	No	No	No	263.083	st catherine	male	52	yes
1079	No	No	No	No	No	No	No	No	No	No	No	377.941	st. andrew	female	20	no
1080	Yes	No	Yes	No	No	No	No	No	No	No	No	388.395	st. andrew	male	57	no
1081	No	No	No	No	No	No	No	No	No	No	No	378.12	st. andrew	male	16	no
1082	No	No	No	No	No	No	No	No	No	No	No	228.73	hanover	male	20	no
1083	No	No	No	No	No	No	No	No	No	No	No	223.965	hanover	female	20	no
1084	No	No	No	No	No	No	No	No	No	No	No	144.158	st ann	female	18	no
1085	Yes	No	No	No	No	No	Yes	No	No	No	No	199.505	st. andrew	male	54	no
1086	No	No	No	No	No	No	No	No	No	No	No	144.747	trelawny	male	18	no
1087	No	No	No	No	No	No	No	No	No	No	No	299.863	st james	male	40	no
1088	Yes	No	No	No	No	No	No	No	No	No	No	371.013	st. andrew	female	40	yes
1089	No	No	No	No	No	No	No	No	No	No	No	383.431	st thomas	female	29	yes
1090	No	No	No	No	No	No	No	No	No	No	No	246.7	st catherine	male	40	yes
1091	No	No	No	No	No	No	No	No	No	No	No	187.457	manchester	female	22	yes
1092	No	Yes	Yes	No	No	No	No	No	No	No	No	146.959	hanover	female	54	no
1093	Yes	No	No	No	No	No	No	No	No	No	No	222.214	trelawny	female	51	no
1094	No	No	No	No	No	No	No	No	No	No	No	522.884	portland	female	21	no
1095	No	No	No	No	No	No	No	No	No	No	No	465.516	st james	female	21	yes
1096	Yes	No	Yes	Yes	No	Yes	No	No	No	No	No	207.701	st ann	female	71	no
1097	No	No	No	Yes	No	No	No	No	No	No	No	245.877	st catherine	male	22	yes
1098	No	No	No	No	No	No	No	No	No	No	No	225.414	st. andrew	male	36	yes
1099	No	Yes	No	No	No	No	No	No	No	No	No	266.275	st thomas	female	47	no
1100	No	Yes	No	No	No	No	No	No	No	No	No	550.948	st james	female	37	yes
1101	No	No	No	No	No	Yes	No	No	No	No	No	249.735	st. andrew	male	42	yes
1102	No	No	No	Yes	No	No	No	No	No	No	No	383.752	st thomas	female	58	yes
1103	Yes	No	No	No	No	No	No	No	No	No	No	196.914	st. andrew	male	68	no
1104	No	Yes	No	No	No	No	No	No	No	No	No	193.069	st. andrew	female	43	yes
1105	No	No	No	No	No	No	No	No	No	No	No	519.513	portland	female	25	no
1106	Yes	No	No	No	No	No	No	No	No	No	No	99.2821	kingston	female	74	yes
1107	No	No	Yes	No	No	Yes	No	No	No	No	No	270.645	st thomas	female	24	no
1108	Yes	No	No	No	No	No	No	No	No	No	No	133.731	st. andrew	female	56	yes
1109	No	No	No	No	No	No	No	No	No	No	No	240.868	st catherine	male	15	yes
1110	No	No	No	No	No	No	No	No	Yes	No	No	220.966	trelawny	male	69	no
1111	Yes	No	No	No	No	No	No	No	No	No	No	271.333	st thomas	male	72	yes
1112	No	No	No	No	No	No	No	No	No	No	No	132.948	st. andrew	female	49	yes
1113	Yes	No	No	No	No	No	No	No	No	No	No	227.529	trelawny	female	43	no
1114	No	No	No	No	No	No	No	No	No	No	No	511.759	portland	male	65	no
1115	Yes	Yes	Yes	No	No	Yes	No	No	No	No	No	230.387	st. andrew	female	61	yes
1116	No	Yes	No	No	No	No	No	No	No	No	No	462.901	st james	female	55	yes
1117	No	Yes	Yes	No	No	Yes	No	No	No	Yes	No	782.8	portland	female	63	yes
1118	No	No	No	No	No	No	No	No	No	No	No	249.565	st catherine	male	23	yes
1119	Yes	No	No	No	No	No	No	No	No	No	No	186.09	manchester	male	45	yes
1120	No	No	No	No	No	No	No	No	No	No	No	174.579	manchester	male	26	yes
1121	No	Yes	No	Yes	No	No	No	No	No	No	No	299.62	st james	female	48	no
1122	No	No	No	No	No	No	No	No	No	No	No	157.811	manchester	female	19	yes
1123	No	No	No	No	No	No	No	No	No	No	No	209.982	clarendon	male	46	yes
1124	No	Yes	No	No	No	No	No	No	No	No	No	384.453	st thomas	female	33	yes
1125	Yes	No	No	No	No	No	No	No	No	No	No	239.202	st catherine	female	27	yes
1126	No	No	No	No	No	No	No	No	No	No	No	187.457	manchester	female	21	yes
1127	No	No	No	No	No	No	No	No	No	No	No	158.148	manchester	female	28	yes
1128	No	Yes	No	No	No	No	No	No	No	No	No	408.087	st elizabeth	female	22	no
1129	Yes	No	No	No	No	No	No	No	No	No	No	340.305	kingston	female	43	yes
1130	No	No	No	No	No	No	No	No	No	No	No	427.972	westmoreland	male	53	yes
1131	No	No	No	No	No	No	No	No	No	No	No	226.78	trelawny	male	38	no
1132	Yes	No	No	Yes	No	No	No	No	No	No	No	102.231	kingston	female	42	yes
1133	No	No	No	No	No	No	No	No	No	No	No	334.542	st. andrew	female	33	yes
1134	No	No	No	No	No	No	No	No	No	No	No	248.929	st catherine	male	27	no
1135	Yes	No	Yes	No	No	No	No	No	No	No	No	183.333	kingston	male	66	yes
1136	Yes	No	No	No	No	No	No	No	No	No	No	223.559	manchester	female	38	no
1137	No	No	No	No	No	No	No	No	No	No	No	186.976	st catherine	male	24	yes
1138	No	Yes	No	No	Yes	No	No	No	Yes	No	No	344.107	st catherine	female	20	yes
1139	No	No	No	No	No	No	No	No	No	No	No	200.876	st catherine	female	60	yes
1140	Yes	No	No	No	No	No	No	No	No	No	No	189.732	st. andrew	male	29	yes
1141	No	No	No	No	No	No	No	No	No	No	No	249.403	st. andrew	female	36	yes
1142	No	Yes	No	No	No	No	No	No	No	No	No	254.388	st. andrew	female	40	yes
1143	No	No	No	No	Yes	No	No	Yes	No	No	No	257.791	st. andrew	male	22	yes
1144	Yes	No	No	No	No	No	No	No	No	No	No	202.763	st. andrew	female	40	no
1145	No	No	No	No	No	No	No	No	No	No	No	267.409	st thomas	female	36	no
1146	No	No	Yes	No	No	No	No	No	No	No	No	194.199	clarendon	female	37	no
1147	No	Yes	No	No	No	No	No	No	No	No	No	189.286	st. andrew	female	36	yes
1148	No	No	No	No	No	No	No	No	No	No	No	267.049	st thomas	female	17	no
1149	No	Yes	No	No	No	No	No	No	No	No	No	221.726	st. andrew	female	48	yes
1150	No	Yes	No	No	No	No	No	No	No	No	No	211.41	st ann	female	33	no
1151	No	Yes	No	No	No	No	No	No	No	No	No	331.803	st. andrew	female	36	yes
1152	No	No	No	No	No	No	No	No	No	No	No	363.932	st. andrew	female	45	yes
1153	Yes	Yes	Yes	No	Yes	No	No	No	No	No	No	418.059	westmoreland	female	40	no
1154	No	No	No	No	No	No	No	No	No	No	No	365.77	st. andrew	female	29	yes
1155	Yes	No	Yes	No	Yes	No	No	No	No	No	No	200.38	st ann	female	40	no
1156	Yes	No	No	No	No	Yes	Yes	No	No	No	No	143.705	st ann	female	62	no
1157	No	Yes	No	No	No	No	No	No	No	No	No	269.617	st thomas	female	29	no
1158	No	No	No	No	No	No	No	No	No	No	No	379.842	st thomas	female	51	yes
1159	No	No	No	No	No	No	No	No	No	No	No	853.848	westmoreland	male	40	yes
1160	No	No	No	No	No	No	No	No	No	No	No	148.031	hanover	female	15	no
1161	No	No	No	No	No	No	No	No	No	No	No	222.249	st. andrew	male	25	yes
1162	No	No	No	No	No	No	No	No	No	No	No	371.013	st. andrew	female	42	yes
1163	No	Yes	Yes	No	No	No	No	No	No	No	No	100.871	kingston	female	58	yes
1164	Yes	No	No	No	No	No	No	No	No	No	No	303.619	st james	male	32	no
1165	Yes	Yes	Yes	Yes	No	No	No	No	Yes	No	No	403.419	st elizabeth	female	47	no
1166	No	No	No	Yes	No	Yes	No	No	No	No	No	251.003	st. andrew	female	58	yes
1167	No	No	No	No	No	No	No	No	No	No	No	162.561	manchester	male	22	yes
1168	No	Yes	No	No	No	No	No	No	No	No	No	223.557	st. andrew	female	34	yes
1169	No	No	Yes	No	No	No	No	No	No	No	No	174.766	manchester	female	17	yes
1170	No	No	No	No	No	No	No	No	No	No	No	274.904	st thomas	male	51	yes
1171	Yes	No	No	No	No	No	No	No	No	No	No	272.866	st thomas	female	53	yes
1172	No	No	No	No	No	No	No	No	No	No	No	213.87	st ann	female	40	no
1173	No	Yes	No	No	No	No	No	No	No	No	No	333.636	kingston	female	36	yes
1174	Yes	No	No	Yes	No	No	No	No	No	No	No	198.844	st. andrew	female	60	no
1175	Yes	No	Yes	No	No	No	No	Yes	No	No	No	142.31	st ann	female	73	no
1176	Yes	No	No	No	No	No	No	No	No	No	No	386.102	st thomas	male	16	yes
1177	Yes	No	No	No	Yes	Yes	No	No	No	No	No	230.443	st. andrew	female	46	yes
1178	Yes	No	No	No	No	No	No	No	No	No	No	270.656	st catherine	female	21	yes
1179	No	Yes	No	No	No	No	No	No	No	No	No	250.258	st. andrew	female	17	yes
1180	No	No	No	No	No	No	No	No	No	No	No	386.102	st thomas	male	16	yes
1181	No	Yes	Yes	No	No	No	No	No	No	No	No	200.82	st catherine	female	38	yes
1182	No	Yes	No	No	No	No	No	No	Yes	No	No	561.96	st james	female	44	yes
1183	No	No	No	No	No	No	No	No	No	No	No	1133.05	st. andrew	male	31	yes
1184	Yes	No	Yes	Yes	No	No	No	No	No	No	Yes	271.333	st thomas	female	71	yes
1185	No	Yes	No	No	No	No	No	No	No	No	No	403.746	st elizabeth	male	44	no
1186	Yes	Yes	No	No	No	No	No	No	No	No	No	179.185	st catherine	male	72	yes
1187	No	No	No	No	No	No	No	No	No	No	No	201.195	st. andrew	female	24	no
1188	No	No	No	No	No	No	No	No	No	No	No	175.285	manchester	female	56	yes
1189	No	No	No	No	No	No	No	No	No	No	No	266.763	st thomas	male	25	no
1190	No	No	Yes	No	No	No	No	No	No	No	No	202.109	st catherine	female	58	yes
1191	Yes	Yes	No	No	No	No	No	No	No	No	No	229.439	st. andrew	female	52	yes
1192	No	No	No	No	No	No	No	No	No	No	No	267.766	st thomas	male	41	no
1193	No	No	No	No	No	No	No	No	No	No	No	488.487	st. andrew	male	62	yes
1194	No	Yes	No	No	No	No	No	No	No	No	No	248.446	st. andrew	female	51	yes
1195	No	No	No	No	No	No	No	No	No	No	No	157.642	manchester	male	26	yes
1196	No	No	No	No	No	No	No	No	No	No	No	176.276	manchester	female	22	yes
1197	No	No	No	No	No	No	No	No	No	No	No	272.754	st thomas	female	42	no
1198	No	No	No	No	No	No	No	No	No	No	No	268.9	st thomas	female	26	no
1199	No	Yes	No	No	No	No	No	No	No	No	No	408.087	st elizabeth	female	22	no
1200	No	Yes	No	No	No	No	Yes	No	No	No	Yes	403.522	st elizabeth	female	69	no
1201	No	No	No	No	No	No	No	No	No	No	No	361.361	st james	male	21	yes
1202	Yes	Yes	No	No	No	No	No	No	No	No	No	185.313	manchester	female	46	yes
1203	No	Yes	No	No	No	No	No	No	No	No	No	149.572	hanover	male	32	no
1204	No	No	No	No	No	No	No	No	No	No	No	354.453	st james	male	32	yes
1205	Yes	Yes	No	No	No	No	No	No	No	No	No	221.403	hanover	female	45	no
1206	No	Yes	No	No	No	Yes	No	No	No	No	Yes	198.026	st. andrew	female	50	no
1207	No	Yes	No	No	No	No	No	No	No	No	No	148.031	hanover	female	17	no
1208	Yes	No	Yes	Yes	No	No	No	No	No	No	No	306.921	st. andrew	female	54	yes
1209	No	No	No	No	No	No	No	No	No	No	No	538.693	portland	male	61	no
1210	Yes	Yes	No	Yes	No	No	No	No	Yes	Yes	No	351.252	st james	male	48	yes
1211	No	No	No	No	No	No	No	No	No	No	No	714.083	st catherine	female	30	yes
1212	No	Yes	No	No	No	No	No	No	No	No	No	548.758	st ann	male	30	yes
1213	Yes	No	No	No	No	No	No	No	No	No	No	157.481	manchester	male	42	yes
1214	Yes	No	No	No	No	No	No	No	No	No	No	269.828	st thomas	male	32	no
1215	No	No	Yes	No	No	No	No	No	No	No	No	175.606	manchester	female	32	yes
1216	No	No	No	No	No	No	No	No	No	No	No	272.754	st thomas	female	43	no
1217	No	No	No	No	No	No	No	No	No	No	No	266.136	st thomas	female	38	no
1218	Yes	No	No	No	No	No	No	Yes	No	No	No	189.384	st. andrew	female	49	yes
1219	No	No	No	No	Yes	No	No	No	No	No	No	159.453	manchester	male	31	yes
1220	No	Yes	No	No	No	No	No	No	No	No	No	408.28	st elizabeth	male	15	no
1221	No	No	No	No	No	No	No	No	No	No	No	385.919	st thomas	female	24	yes
1222	Yes	No	No	No	No	No	No	No	No	No	No	268.372	st thomas	male	53	no
1223	No	No	No	No	No	No	No	No	No	No	No	162.561	manchester	male	21	yes
1224	Yes	Yes	Yes	No	Yes	No	Yes	No	No	No	No	248.446	st. andrew	female	53	yes
1225	No	No	No	No	No	No	No	No	No	No	No	476.275	st. andrew	male	36	yes
1226	No	No	No	No	No	No	No	No	No	No	No	175.606	manchester	female	34	yes
1227	Yes	Yes	Yes	No	No	No	No	No	No	No	No	234.927	st. andrew	female	41	yes
1228	Yes	No	No	No	No	No	No	No	No	No	No	274.45	st. andrew	female	15	yes
1229	No	No	No	No	No	No	No	No	No	No	No	174.766	manchester	female	15	yes
1230	No	No	No	No	No	No	No	No	No	No	No	157.642	manchester	male	28	yes
1231	No	No	No	No	No	No	No	No	No	No	No	382.205	st thomas	male	28	yes
1232	No	No	No	No	No	No	No	No	No	No	No	333.653	st. andrew	female	26	yes
1233	Yes	No	Yes	Yes	No	No	No	No	No	No	No	470.169	st. andrew	male	43	yes
1234	Yes	No	Yes	No	No	No	No	Yes	No	No	No	180.892	st catherine	female	36	yes
1235	Yes	No	No	Yes	No	No	No	No	No	No	No	455.611	st james	male	68	yes
1236	No	No	No	No	No	No	No	No	No	No	No	186.111	kingston	female	25	yes
1237	No	No	No	No	No	No	No	No	No	No	No	212.317	st ann	male	17	no
1238	Yes	No	No	No	No	No	No	No	No	No	No	132.948	st. andrew	female	48	yes
1239	Yes	Yes	Yes	Yes	No	No	No	No	No	No	No	198.026	st. andrew	female	53	no
1240	No	No	No	No	No	No	No	No	No	No	No	174.4	manchester	male	44	yes
1241	Yes	No	Yes	No	No	No	No	No	No	No	No	185.131	kingston	female	63	yes
1242	Yes	No	No	Yes	Yes	No	No	No	Yes	No	No	234.927	st. andrew	female	40	yes
1243	Yes	No	No	No	No	Yes	Yes	No	No	No	No	220.875	st. andrew	female	53	yes
1244	No	Yes	No	No	No	No	No	No	No	No	No	158.569	manchester	female	33	yes
1245	No	No	No	No	Yes	No	Yes	Yes	Yes	No	No	543.802	st ann	male	46	yes
1246	No	No	No	No	No	No	No	No	No	No	No	260.561	st. mary	female	24	yes
1247	No	No	No	No	No	No	No	No	No	No	No	249.195	st catherine	female	19	no
1248	No	No	No	No	No	No	No	No	No	No	No	237.368	st catherine	male	38	no
1249	No	No	No	No	No	No	No	No	No	No	No	100.571	kingston	female	16	yes
1250	No	No	No	No	No	No	No	No	No	No	No	386.102	st thomas	male	17	yes
1251	No	No	No	No	No	No	No	No	No	No	No	266.275	st thomas	female	48	no
1252	No	No	No	No	No	No	No	No	No	No	No	341.889	st catherine	female	26	yes
1253	Yes	No	No	No	No	No	No	No	No	No	No	379.842	st thomas	female	48	yes
1254	No	No	No	No	No	No	No	No	No	No	No	252.421	st. andrew	female	20	yes
1255	No	No	No	No	No	No	No	No	No	Yes	No	299.863	st james	male	43	no
1256	No	No	No	No	No	No	No	No	No	No	No	149.381	hanover	male	16	no
1257	No	No	No	No	No	No	No	No	No	No	No	196.917	st ann	male	25	no
1258	No	Yes	No	No	Yes	No	No	No	No	No	No	108.166	manchester	female	29	no
1259	No	No	No	Yes	No	No	No	No	No	No	No	157.811	manchester	female	17	yes
1260	Yes	No	Yes	No	No	No	No	No	No	No	No	458.185	st james	female	52	yes
1261	Yes	Yes	No	No	No	No	No	No	No	No	No	143.114	st ann	female	54	no
1262	No	Yes	No	No	No	No	No	Yes	No	No	No	133.334	st. andrew	female	15	yes
1263	No	Yes	No	No	No	No	No	No	No	No	No	426.659	westmoreland	female	49	yes
1264	Yes	No	No	No	Yes	No	No	No	No	No	No	207.575	st catherine	male	22	yes
1265	No	No	No	No	No	No	No	No	No	No	No	202.478	st catherine	female	32	yes
1266	No	No	No	No	No	No	No	No	No	No	No	334.781	kingston	female	15	yes
1267	Yes	Yes	Yes	Yes	No	No	No	No	No	No	No	147.64	hanover	female	66	no
1268	No	No	No	No	Yes	No	No	No	No	No	No	242.273	st catherine	female	15	yes
1269	No	No	No	No	No	No	No	No	No	No	No	174.579	manchester	male	27	yes
1270	No	No	No	No	No	No	No	No	No	No	No	185.843	hanover	male	21	yes
1271	No	No	No	No	No	No	No	No	No	No	No	333.636	kingston	female	32	yes
1272	Yes	Yes	No	No	No	No	No	No	No	No	No	283.162	st. andrew	female	48	yes
1273	No	No	Yes	No	No	No	No	No	No	No	No	403.419	st elizabeth	female	49	no
1274	No	No	No	No	No	No	No	No	No	No	No	403.746	st elizabeth	male	43	no
1275	Yes	Yes	No	No	No	No	No	No	No	No	No	147.64	hanover	female	69	no
1276	No	No	No	No	No	No	No	No	No	No	No	211.895	clarendon	male	30	yes
1277	Yes	Yes	No	No	No	No	No	No	No	No	No	190.5	st. andrew	female	58	yes
1278	No	No	No	No	No	No	No	No	No	No	No	277.718	st thomas	male	32	yes
1279	No	No	No	No	No	No	No	No	No	No	No	467.601	st james	male	35	yes
1280	Yes	No	No	No	No	No	No	No	No	No	No	266.21	st thomas	female	61	no
1281	No	No	No	No	No	No	No	No	No	No	No	270.645	st thomas	female	23	no
1282	No	No	No	No	No	No	No	No	No	No	No	201.195	st. andrew	female	23	no
1283	No	No	No	No	No	No	No	No	No	No	No	201.94	st catherine	female	26	yes
1284	No	No	No	No	No	No	No	No	No	No	No	143.74	st ann	female	45	no
1285	No	No	No	No	No	No	No	No	No	No	No	201.294	st catherine	male	29	yes
1286	No	No	No	No	No	No	No	No	No	No	No	383.431	st thomas	female	26	yes
1287	Yes	Yes	No	No	No	No	No	No	No	No	No	1118.13	st. andrew	female	48	yes
1288	No	No	No	No	No	No	No	No	No	No	No	185.746	kingston	male	53	yes
1289	No	Yes	Yes	Yes	No	No	No	No	No	No	No	362.346	st. andrew	female	43	yes
1290	No	No	No	No	No	No	No	No	No	No	No	114.207	st. andrew	male	19	no
1291	No	No	No	No	No	No	No	No	No	No	No	343.184	st. andrew	male	54	yes
1292	No	No	No	No	No	No	Yes	No	No	No	No	377.741	clarendon	female	44	no
1293	Yes	No	No	No	No	No	No	No	No	No	No	276.403	st thomas	male	22	no
1294	Yes	No	No	No	No	No	No	No	No	No	Yes	222.052	st. andrew	male	69	no
1295	Yes	No	Yes	No	No	No	No	No	No	No	No	273.654	st. andrew	female	58	yes
1296	Yes	No	No	No	No	No	No	No	No	No	No	333.636	kingston	female	36	yes
1297	No	Yes	No	No	No	No	No	No	No	No	No	468.482	st. andrew	female	39	yes
1298	No	No	No	No	No	Yes	No	No	No	No	No	348.261	st james	female	52	yes
1299	Yes	No	Yes	No	No	Yes	Yes	No	No	No	No	511.759	portland	female	71	no
1300	Yes	No	No	No	No	No	No	No	No	No	No	222.525	st. andrew	male	54	yes
1301	No	No	No	No	No	No	No	No	No	No	No	133.357	st. andrew	male	51	yes
1302	No	No	No	No	No	No	No	No	No	No	No	426.437	westmoreland	female	36	yes
1303	No	No	No	No	No	No	No	No	No	No	No	159.887	manchester	male	35	yes
1304	No	Yes	No	No	No	No	Yes	Yes	No	No	No	223.557	st. andrew	female	31	yes
1305	No	No	No	No	No	No	No	No	No	No	No	133.357	st. andrew	male	54	yes
1306	No	Yes	No	No	No	No	No	No	No	No	No	209.679	st ann	female	37	no
1307	Yes	No	No	Yes	No	No	No	No	No	No	No	174.795	manchester	male	50	yes
1308	No	No	No	No	No	No	No	No	No	No	No	267.409	st thomas	female	37	no
1309	No	No	No	No	No	No	No	No	No	No	No	200.925	st catherine	female	49	yes
1310	No	Yes	No	No	No	No	No	No	No	No	No	273.917	st thomas	female	35	yes
1311	Yes	No	No	No	No	Yes	No	No	No	No	No	157.315	manchester	female	63	yes
1312	No	No	No	No	No	No	No	No	No	No	No	385.919	st thomas	female	20	yes
1313	No	No	No	No	No	No	No	No	No	No	No	200.82	st catherine	female	36	yes
1314	No	No	No	No	No	No	No	No	No	No	No	336.391	kingston	female	34	yes
1315	No	No	No	No	No	No	No	No	No	No	No	251.462	st. andrew	female	30	yes
1316	No	Yes	No	Yes	No	No	No	No	No	No	No	418.059	westmoreland	female	42	no
1317	No	Yes	Yes	No	No	No	No	No	No	No	No	253.307	st catherine	female	43	no
1318	No	No	No	No	No	No	No	No	No	No	No	469.107	st. andrew	male	36	yes
1319	No	No	No	No	No	No	No	No	No	No	No	177.065	manchester	male	35	yes
1320	Yes	Yes	Yes	Yes	No	No	No	No	No	No	No	151.551	hanover	female	52	yes
1321	No	No	No	No	No	No	No	No	No	No	No	282.207	kingston	male	42	yes
1322	No	No	No	No	No	No	No	No	No	No	No	157.811	manchester	female	19	yes
1323	Yes	No	No	No	No	Yes	Yes	No	No	No	No	158.28	manchester	female	59	yes
1324	Yes	Yes	No	Yes	No	Yes	Yes	Yes	No	No	Yes	231.8	st. andrew	female	57	yes
1325	No	No	No	No	No	No	No	No	No	No	No	412.152	westmoreland	female	28	no
1326	Yes	No	Yes	No	No	No	No	No	No	No	No	220.966	trelawny	female	73	no
1327	No	No	No	No	Yes	Yes	No	No	No	No	No	174.4	manchester	male	42	yes
1328	No	No	No	No	No	No	No	No	No	No	No	855.636	westmoreland	female	18	yes
1329	No	No	Yes	Yes	No	No	No	No	No	No	No	209.789	st ann	female	48	no
1330	No	No	No	No	No	No	No	No	No	No	No	230.866	st. andrew	male	28	yes
1331	No	No	No	No	No	No	No	No	No	No	No	226.371	manchester	male	16	no
1332	No	No	No	No	No	No	No	No	No	No	No	305.45	st james	female	40	no
1333	No	No	No	No	No	No	No	No	No	No	No	212.216	st ann	female	24	no
1334	Yes	No	No	Yes	No	No	Yes	No	No	No	No	417.348	st catherine	female	71	yes
1335	No	Yes	No	No	No	No	No	No	No	No	No	223.559	manchester	female	39	no
1336	No	No	No	No	No	No	No	No	No	No	No	281.978	kingston	female	45	yes
1337	Yes	No	Yes	Yes	No	No	Yes	No	No	No	No	511.759	portland	female	71	no
1338	Yes	Yes	Yes	Yes	No	No	No	No	No	Yes	No	241.703	st catherine	female	53	yes
1339	No	Yes	No	No	No	No	No	No	No	No	No	239.202	st catherine	female	24	yes
1340	No	No	No	No	No	No	No	No	No	No	No	202.763	st. andrew	female	39	no
1341	No	No	No	No	No	No	No	No	No	No	No	274.131	st thomas	female	67	yes
1342	No	No	No	No	No	No	No	No	No	No	No	463.747	st james	female	31	yes
1343	Yes	No	No	No	No	No	No	No	No	No	No	469.107	st. andrew	male	43	yes
1344	Yes	No	No	Yes	No	Yes	Yes	No	No	No	No	296.639	st james	female	70	no
1345	No	No	No	No	No	No	No	No	No	No	No	199.505	st. andrew	male	53	no
1346	No	Yes	No	No	No	No	No	No	No	No	No	340.305	kingston	female	41	yes
1347	No	No	No	No	No	No	No	No	No	No	No	181.605	manchester	male	64	yes
1348	Yes	Yes	No	No	No	No	No	No	No	No	No	189.286	st. andrew	female	38	yes
1349	Yes	No	No	No	No	No	No	No	No	No	No	229.439	st. andrew	female	53	yes
1350	No	Yes	No	No	No	No	No	No	No	No	No	401.661	st elizabeth	female	50	no
1351	Yes	No	Yes	Yes	No	No	Yes	No	No	Yes	No	519.947	portland	female	58	no
1352	Yes	No	No	Yes	No	No	No	No	No	Yes	No	175.285	manchester	female	55	yes
1353	Yes	No	No	No	No	No	No	No	No	No	No	251.003	st. andrew	female	58	yes
1354	No	No	No	No	No	No	No	No	No	No	No	200.05	st catherine	female	50	yes
1355	Yes	Yes	No	No	Yes	No	No	No	No	No	No	248.446	st. andrew	female	50	yes
1356	No	Yes	No	No	No	No	No	No	No	No	No	112.788	st. andrew	female	35	no
1357	No	No	No	No	No	No	No	No	No	No	No	460.029	st james	male	24	yes
1358	No	No	Yes	No	No	Yes	No	No	No	No	No	157.315	manchester	female	63	yes
1359	No	No	No	No	No	No	No	No	No	No	No	188.162	st elizabeth	female	33	no
1360	Yes	Yes	Yes	No	No	Yes	No	No	No	No	No	249.403	st. andrew	female	38	yes
1361	No	No	No	No	No	No	No	No	No	No	No	464.062	st. andrew	female	70	yes
1362	No	Yes	Yes	No	No	No	No	Yes	Yes	No	No	708.434	st catherine	female	63	yes
1363	No	Yes	No	No	No	No	No	Yes	Yes	No	No	224.515	st. andrew	male	16	yes
1364	No	Yes	No	No	No	No	No	No	No	No	No	519.513	portland	female	29	no
1365	Yes	No	Yes	No	No	No	No	No	No	No	No	455.611	st james	male	71	yes
1366	Yes	No	Yes	No	No	No	No	No	No	No	No	541.399	st ann	female	61	yes
1367	Yes	No	Yes	Yes	No	No	No	No	No	Yes	No	149.425	st ann	male	58	no
1368	No	Yes	No	No	No	No	No	No	No	No	No	468.482	st. andrew	female	36	yes
1369	No	No	No	No	No	No	Yes	No	No	No	No	224.805	manchester	female	29	no
1370	Yes	Yes	No	Yes	No	No	No	No	No	No	No	460.078	st james	female	62	yes
1371	No	Yes	No	No	No	No	No	No	No	No	No	273.917	st thomas	female	38	yes
1372	No	No	No	No	No	No	No	No	No	No	No	267.049	st thomas	female	16	no
1373	No	No	No	No	Yes	No	No	No	No	No	No	278.474	st thomas	male	35	yes
1374	No	No	No	No	No	No	No	No	No	No	No	160.415	manchester	female	40	yes
1375	Yes	Yes	No	No	No	Yes	No	No	No	No	No	782.8	portland	female	62	yes
1376	No	Yes	No	No	No	No	No	No	No	No	No	272.866	st thomas	female	51	yes
1377	Yes	Yes	No	Yes	No	No	No	No	No	No	No	383.752	st thomas	female	58	yes
1378	No	No	No	No	No	No	No	No	No	No	No	474.375	st. andrew	male	18	yes
1379	Yes	No	No	No	No	No	No	No	No	No	No	464.062	st. andrew	female	70	yes
1380	Yes	Yes	No	No	No	Yes	Yes	No	No	No	No	248.343	st catherine	female	36	no
1381	No	No	No	No	No	Yes	No	No	No	No	No	174.4	manchester	male	43	yes
1382	No	No	No	No	No	No	No	No	No	No	No	364.99	st. andrew	female	16	yes
1383	No	Yes	No	No	No	No	No	No	No	No	No	404.592	st elizabeth	female	16	no
1384	No	No	No	No	No	No	No	No	No	No	No	544.266	st ann	female	27	yes
1385	No	Yes	No	No	Yes	No	No	No	No	No	No	100.228	kingston	female	38	yes
1386	Yes	Yes	No	Yes	No	No	No	No	No	No	No	174.304	manchester	female	67	yes
1387	No	No	No	No	Yes	No	Yes	No	No	No	No	187.319	kingston	female	20	yes
1388	No	Yes	No	No	No	No	No	No	No	No	No	309.883	manchester	female	17	yes
1389	No	Yes	Yes	No	No	No	No	No	No	No	No	782.583	portland	female	35	yes
1390	No	No	No	No	No	No	No	No	No	No	No	359.003	st ann	male	56	yes
1391	Yes	No	No	No	No	No	No	No	No	No	No	117.604	st. andrew	male	62	no
1392	No	No	No	No	No	No	No	No	No	No	No	266.136	st thomas	female	36	no
1393	No	No	No	No	No	No	No	No	No	No	No	518.405	portland	female	18	no
1394	No	No	No	No	No	No	No	No	No	No	No	205.475	st. andrew	male	20	no
1395	No	No	No	No	Yes	No	No	No	No	No	No	250.258	st. andrew	female	15	yes
1396	Yes	Yes	Yes	Yes	No	No	No	No	No	No	No	466.684	st. andrew	female	50	yes
1397	No	No	No	No	No	No	No	No	No	No	No	203.347	st catherine	male	15	yes
1398	Yes	No	No	No	No	No	No	No	No	No	No	243.072	clarendon	male	44	no
1399	No	No	Yes	No	No	No	No	No	No	No	No	158.569	manchester	female	34	yes
1400	No	No	No	No	Yes	No	No	No	No	No	No	252.421	st. andrew	female	23	yes
1401	No	No	No	No	No	No	No	No	No	No	No	276.179	st thomas	female	35	yes
1402	Yes	No	Yes	No	No	No	No	No	No	No	No	187.5	st. andrew	female	74	yes
1403	No	No	No	No	No	No	No	No	No	No	No	100.571	kingston	female	17	yes
1404	No	No	No	No	No	Yes	No	No	No	No	No	787.603	portland	female	57	yes
1405	No	No	Yes	No	Yes	No	No	No	No	No	No	234.927	st. andrew	female	43	yes
1406	Yes	Yes	No	No	No	No	No	No	No	No	No	100.786	kingston	female	29	yes
1407	Yes	No	Yes	No	No	No	No	No	No	No	No	133.056	st. andrew	male	44	yes
1408	No	Yes	No	No	No	No	No	No	No	No	No	196.453	st ann	female	39	no
1409	No	No	No	No	No	No	No	No	No	No	No	785.4	portland	male	53	yes
1410	No	No	No	No	Yes	No	No	No	No	No	No	223.557	st. andrew	female	34	yes
1411	No	Yes	Yes	No	No	Yes	No	No	No	No	No	143.777	st ann	female	65	no
1412	No	Yes	No	No	No	No	No	No	No	No	No	268.9	st thomas	female	27	no
1413	No	No	No	No	No	No	No	No	No	No	No	353.833	st james	female	21	yes
1414	No	No	No	No	No	No	No	No	No	No	No	559.453	st ann	male	20	yes
1415	Yes	No	No	No	No	No	No	No	No	No	No	555.496	st james	female	31	yes
1416	No	Yes	No	No	No	Yes	No	No	No	No	No	230.443	st. andrew	female	48	yes
1417	No	No	No	No	No	No	No	No	No	No	No	148.031	hanover	female	15	no
1418	No	No	No	No	No	No	No	Yes	No	No	No	459.95	st james	female	39	yes
1419	No	Yes	No	No	No	Yes	No	No	No	No	No	196.914	st. andrew	female	72	no
1420	No	Yes	No	No	No	No	No	Yes	No	No	No	404.16	st elizabeth	male	28	no
1421	Yes	Yes	No	No	No	No	No	No	No	No	No	200.925	st catherine	female	48	yes
1422	Yes	No	No	No	No	No	No	No	No	No	No	222.022	st. andrew	male	41	yes
1423	No	No	No	No	No	No	No	No	No	No	No	240.158	st. andrew	male	64	yes
1424	No	No	No	No	No	No	No	No	No	No	No	191.667	st. andrew	male	19	yes
1425	Yes	Yes	No	No	No	Yes	No	No	No	No	No	516.776	portland	female	64	no
1426	No	No	No	No	No	No	No	No	No	No	No	144.158	st ann	female	17	no
1427	No	No	No	No	No	No	No	No	No	No	No	786.274	portland	male	48	yes
1428	No	No	No	No	No	No	No	No	No	No	No	186.607	kingston	female	33	yes
1429	No	No	No	No	No	No	No	No	No	No	No	185.176	kingston	female	47	yes
1430	No	No	No	No	No	No	No	No	No	No	No	258.947	st catherine	male	63	no
1431	No	No	No	No	No	No	No	No	No	No	No	346.348	st ann	female	18	yes
1432	No	No	No	No	No	No	No	No	No	No	No	193.069	st. andrew	female	43	yes
1433	Yes	Yes	Yes	Yes	No	No	Yes	No	No	Yes	No	228.15	st. andrew	female	72	yes
1434	No	No	No	No	Yes	No	No	No	No	No	No	352.488	st james	female	32	yes
1435	No	No	No	No	No	No	No	No	No	No	No	365.77	st. andrew	female	26	yes
1436	Yes	Yes	No	No	No	No	No	No	No	No	No	484.409	st. mary	female	48	no
1437	Yes	Yes	Yes	Yes	No	No	No	No	No	No	No	284.332	st. andrew	female	61	yes
1438	Yes	Yes	No	No	No	No	No	No	No	No	No	256.457	st. mary	female	50	yes
1439	Yes	Yes	No	No	No	No	No	No	No	No	No	254.388	st. andrew	female	43	yes
1440	Yes	No	No	Yes	No	No	No	No	No	No	No	185.176	kingston	female	48	yes
1441	Yes	No	No	No	No	No	No	No	No	No	No	186.607	kingston	female	31	yes
1442	No	Yes	No	No	No	Yes	No	No	No	No	No	462.901	st james	female	57	yes
1443	No	No	No	No	No	No	No	No	No	No	No	241.703	st catherine	female	51	yes
1444	Yes	No	Yes	No	No	No	No	Yes	No	No	No	249.533	st. andrew	female	46	yes
1445	No	No	No	No	Yes	No	No	No	No	No	No	334.542	st. andrew	female	33	yes
1446	No	No	No	No	No	No	No	No	No	No	No	201.195	st. andrew	female	21	no
1447	Yes	No	No	No	No	Yes	No	No	No	No	No	273.993	st thomas	female	64	yes
1448	No	No	No	No	No	No	No	No	No	No	No	268.9	st thomas	female	26	no
1449	Yes	No	No	No	No	No	No	No	No	No	No	188.779	kingston	female	44	yes
1450	No	Yes	No	No	No	Yes	No	No	No	No	No	132.369	st. andrew	female	42	yes
1451	Yes	Yes	No	No	No	No	Yes	No	No	No	No	264.304	st catherine	female	31	yes
1452	Yes	Yes	Yes	No	No	No	No	No	No	No	No	196.606	st ann	female	68	no
1453	Yes	No	No	No	No	No	No	No	No	Yes	No	273.993	st thomas	female	62	yes
1454	Yes	No	Yes	No	No	No	No	No	No	No	No	188.559	st. andrew	female	53	yes
1455	No	Yes	No	No	No	No	No	No	No	No	No	336.391	kingston	female	23	yes
1456	Yes	No	Yes	No	No	No	No	No	No	No	No	132.369	st. andrew	female	54	yes
1457	No	No	Yes	No	No	No	No	No	No	No	No	366.744	st. andrew	female	33	yes
1458	No	No	No	No	No	No	No	No	No	No	No	203.607	st catherine	male	32	yes
1459	Yes	No	No	Yes	No	No	No	No	No	No	No	184.505	manchester	female	51	yes
1460	No	Yes	No	No	No	No	No	No	No	No	No	226.274	st catherine	female	29	yes
1461	No	No	No	No	No	No	No	No	No	No	No	267.094	st thomas	male	49	no
1462	No	No	No	No	No	No	No	No	No	No	No	267.409	st thomas	female	35	no
1463	Yes	Yes	No	Yes	No	No	No	No	No	Yes	No	223.243	trelawny	female	65	no
1464	Yes	Yes	Yes	No	No	No	No	No	No	No	No	133.619	st. andrew	female	27	yes
1465	No	No	No	No	No	No	No	No	No	No	No	250.579	st. andrew	male	46	yes
1466	No	No	No	No	No	No	No	Yes	No	No	No	250.258	st. andrew	female	19	yes
1467	No	Yes	Yes	No	No	No	No	No	No	No	No	708.237	st catherine	female	37	yes
1468	No	No	No	No	No	No	No	No	No	No	No	308.823	manchester	female	37	yes
1469	Yes	No	No	No	No	No	No	No	No	No	No	158.28	manchester	female	55	yes
1470	No	No	No	No	No	No	No	No	No	No	No	273.511	st. andrew	female	36	yes
1471	No	Yes	No	No	No	No	No	Yes	No	No	No	419.375	st elizabeth	male	55	no
1472	No	Yes	No	No	No	No	No	No	No	No	No	554.019	st james	female	29	yes
1473	No	No	No	No	No	No	No	No	No	No	No	249.195	st catherine	female	18	no
1474	No	Yes	No	No	No	No	No	No	No	No	No	289.935	st. andrew	female	44	yes
1475	Yes	Yes	No	No	No	No	Yes	No	No	No	No	869.756	westmoreland	female	42	yes
1476	No	No	No	No	No	Yes	Yes	No	No	No	No	185.267	manchester	female	67	yes
1477	No	No	No	Yes	No	No	No	No	No	No	No	186.404	manchester	female	56	yes
1478	Yes	No	No	No	No	Yes	Yes	No	No	No	No	155.787	manchester	female	73	yes
1479	No	Yes	No	No	No	No	No	No	No	No	No	363.375	westmoreland	female	33	no
1480	No	Yes	No	No	No	No	No	No	No	No	No	276.179	st thomas	female	33	yes
1481	No	No	No	No	No	No	No	No	No	No	No	207.024	clarendon	male	73	yes
1482	No	Yes	Yes	No	No	No	No	No	No	No	No	262.276	st catherine	female	46	yes
1483	Yes	No	No	No	Yes	No	No	No	No	Yes	No	267.549	st thomas	female	49	no
1484	No	No	Yes	No	No	No	No	No	No	No	No	403.32	st elizabeth	female	60	no
1485	No	No	No	No	No	No	No	No	No	No	No	277.5	st thomas	male	60	no
1486	No	Yes	No	No	Yes	No	No	No	No	No	No	153.391	hanover	female	32	yes
1487	No	Yes	No	No	No	No	No	No	No	No	No	468.482	st. andrew	female	39	yes
1488	No	No	No	No	No	No	No	No	No	No	No	143.286	trelawny	male	27	no
1489	No	Yes	No	No	No	No	No	No	No	No	No	299.62	st james	female	45	no
1490	No	No	No	No	No	No	No	No	No	No	No	282.711	st. andrew	male	22	yes
1491	Yes	No	No	No	No	No	No	No	No	No	No	149.381	hanover	male	19	no
1492	No	No	No	No	No	No	No	No	No	No	No	287.465	kingston	female	41	yes
1493	No	Yes	No	No	No	No	No	No	No	No	No	557.614	st james	female	24	yes
1494	No	No	No	No	No	No	No	No	No	No	No	175.139	manchester	female	29	yes
1495	Yes	No	No	No	No	No	No	No	No	No	No	427.653	st. andrew	female	54	yes
1496	No	No	No	No	No	No	No	No	No	No	No	223.557	st. andrew	female	30	yes
1497	No	Yes	No	No	No	Yes	No	No	No	No	No	230.502	st. andrew	female	69	yes
1498	No	Yes	No	No	Yes	No	No	No	No	No	No	231.113	st. andrew	female	15	yes
1499	No	No	No	No	No	No	No	No	No	No	No	268.9	st thomas	female	28	no
1500	No	No	No	Yes	No	No	No	No	No	No	No	277.232	st thomas	female	23	yes
1501	No	No	No	Yes	No	No	No	No	No	No	No	242.957	st catherine	male	41	yes
1502	No	Yes	No	No	No	No	No	No	No	No	No	472.349	st. andrew	female	32	yes
1503	No	No	No	No	No	No	No	No	No	No	No	268.04	st thomas	male	28	no
1504	No	Yes	No	No	Yes	No	No	No	Yes	No	No	250.793	st. andrew	female	27	yes
1505	No	No	No	No	No	No	No	No	No	No	No	188.297	manchester	male	38	yes
1506	Yes	No	No	No	No	No	No	No	No	No	No	217.952	st. mary	female	47	no
1507	No	No	No	No	No	No	No	No	No	No	No	474.982	st. andrew	male	30	yes
1508	No	No	No	No	No	Yes	No	No	No	No	No	305.91	manchester	female	73	yes
1509	No	Yes	No	No	Yes	No	Yes	No	Yes	No	No	239.557	st. andrew	male	58	yes
1510	No	No	No	No	No	No	No	No	No	No	No	238.998	st catherine	male	47	yes
1511	Yes	Yes	No	No	No	No	No	No	No	No	No	250.393	st catherine	female	30	no
1512	No	Yes	Yes	No	No	No	No	No	No	No	No	231.607	st. andrew	female	28	yes
1513	No	Yes	No	No	No	No	No	No	No	No	No	207.024	clarendon	female	74	yes
1514	No	No	No	No	No	No	No	No	No	No	No	200.38	st ann	female	44	no
1515	Yes	No	No	Yes	No	No	No	No	No	No	No	789.043	portland	female	34	yes
1516	No	No	No	No	No	No	No	No	No	No	No	552.838	st james	female	17	yes
1517	Yes	Yes	Yes	No	No	No	No	No	No	No	No	174.304	manchester	female	65	yes
1518	Yes	No	No	No	No	Yes	No	No	No	No	No	420.426	st elizabeth	male	63	no
1519	No	No	No	No	No	No	No	No	No	No	No	149.31	hanover	female	23	no
1520	Yes	Yes	No	No	No	No	No	No	No	No	No	108.454	manchester	female	33	no
1521	No	No	No	No	No	No	No	No	No	No	No	349.341	st ann	female	20	yes
1522	Yes	No	No	No	No	No	No	No	No	No	No	424.025	st catherine	female	57	yes
1523	Yes	Yes	Yes	No	No	No	No	No	No	No	No	248.446	st. andrew	female	50	yes
1524	No	Yes	No	Yes	No	No	No	No	No	No	No	271.455	st thomas	female	41	no
1525	No	Yes	No	No	No	Yes	Yes	No	No	No	No	251.003	st. andrew	female	59	yes
1526	No	No	No	No	No	No	No	No	No	No	No	248.343	st catherine	female	39	no
1527	No	No	Yes	No	No	No	No	No	No	No	No	181.032	st catherine	female	65	yes
1528	No	No	Yes	No	No	No	No	No	No	No	No	305.45	st james	female	44	no
1529	Yes	No	No	No	No	No	No	No	No	Yes	No	201.543	st catherine	male	51	yes
1530	No	No	No	No	Yes	No	No	No	Yes	No	No	159.249	manchester	male	18	yes
1531	No	No	No	No	No	Yes	No	No	No	No	No	254.388	st. andrew	female	44	yes
1532	No	No	No	No	No	No	No	No	No	No	No	519.07	portland	male	46	no
1533	No	No	No	No	No	No	No	No	No	No	No	249.727	st catherine	female	25	no
1534	No	Yes	No	Yes	No	Yes	Yes	No	No	No	No	286.077	st. andrew	female	58	yes
1535	No	No	No	No	No	No	No	No	No	No	No	202.478	st catherine	female	34	yes
1536	No	No	No	No	No	No	No	No	No	No	No	354	st james	male	18	yes
1537	No	No	No	No	No	No	No	No	No	No	No	222.487	st. andrew	female	18	yes
1538	Yes	Yes	No	Yes	No	No	No	No	No	No	No	147.566	hanover	female	60	no
1539	No	No	No	No	No	No	No	No	No	No	No	309.536	st james	male	21	no
1540	No	No	Yes	No	No	No	No	No	No	No	No	185.313	manchester	female	47	yes
1541	No	Yes	No	No	No	No	No	No	No	No	No	314.262	st. andrew	female	41	yes
1542	No	Yes	No	No	No	No	No	No	No	No	No	226.158	st. andrew	female	44	yes
1543	Yes	Yes	No	No	No	No	No	No	No	No	No	381.602	st thomas	female	67	yes
1544	No	No	No	No	No	No	No	No	No	No	No	189.384	st. andrew	female	49	yes
1545	Yes	Yes	No	No	No	No	Yes	No	No	Yes	No	542.275	clarendon	male	72	yes
1546	No	No	No	No	No	No	No	No	No	No	No	556.545	clarendon	male	36	yes
1547	No	No	No	No	No	No	No	No	No	No	No	283.13	st thomas	male	20	yes
1548	No	No	No	No	No	No	No	No	No	No	No	160.082	clarendon	female	16	no
1549	Yes	Yes	Yes	No	No	No	No	No	No	No	No	439.928	clarendon	female	54	no
1550	Yes	Yes	No	No	No	No	No	No	No	No	No	158.28	manchester	female	57	yes
1551	No	No	No	No	No	No	No	No	No	No	No	157.811	manchester	female	18	yes
1552	No	No	No	No	No	No	No	No	No	No	No	148.347	hanover	female	27	no
1553	Yes	Yes	No	Yes	No	No	No	No	No	Yes	No	240.345	st catherine	male	70	yes
1554	No	Yes	No	Yes	No	No	No	No	No	No	No	266.136	st thomas	female	38	no
1555	No	No	No	No	No	No	No	No	No	No	No	152.487	hanover	male	20	no
1556	No	No	No	No	No	No	No	No	No	No	No	466.331	st james	male	34	yes
1557	Yes	Yes	Yes	No	No	No	Yes	No	No	No	No	310.805	manchester	female	59	yes
1558	No	No	No	No	Yes	No	No	No	No	No	No	185.714	kingston	female	17	yes
1559	No	No	No	No	No	No	No	No	No	No	No	303.619	st james	male	33	no
1560	Yes	No	Yes	Yes	No	No	No	No	No	No	No	551.235	st james	female	46	yes
1561	No	No	No	Yes	No	No	No	No	No	No	No	186.404	manchester	female	56	yes
1562	No	No	No	No	Yes	No	No	No	Yes	No	No	344.107	st catherine	female	23	yes
1563	Yes	No	No	No	No	No	No	No	No	No	No	484.291	st. mary	female	54	no
1564	No	No	No	No	No	No	No	No	No	No	No	277.232	st thomas	female	23	yes
1565	No	No	No	No	No	No	No	No	No	No	No	196.914	st. andrew	male	71	no
1566	No	No	No	No	No	No	No	No	No	No	No	813.96	portland	male	59	yes
1567	No	Yes	No	No	No	No	No	No	No	No	No	333.653	st. andrew	female	25	yes
1568	No	Yes	No	No	No	No	No	No	No	No	No	224.805	manchester	female	29	no
1569	Yes	Yes	Yes	Yes	No	Yes	Yes	No	No	No	No	462.901	st james	female	57	yes
1570	No	No	No	No	No	No	No	No	No	No	No	147.873	hanover	male	25	no
1571	No	No	No	No	No	No	No	No	No	No	No	207.278	st. andrew	male	64	no
1572	No	No	No	No	No	No	No	No	No	No	No	134.55	st. andrew	male	17	yes
1573	No	No	No	No	No	No	No	No	No	No	No	251.462	st. andrew	female	32	yes
1574	Yes	No	Yes	Yes	No	No	No	No	No	No	No	185.36	manchester	female	65	yes
1575	No	No	No	No	No	No	No	No	No	No	No	153.391	hanover	female	31	yes
1576	Yes	Yes	No	No	No	No	No	No	No	No	No	548.833	st james	female	50	yes
1577	No	No	No	No	No	No	No	No	No	No	No	344.107	st catherine	female	20	yes
1578	No	No	No	No	No	No	No	No	No	No	No	252.474	st catherine	male	38	no
1579	Yes	Yes	No	Yes	No	Yes	No	No	No	No	No	146.133	hanover	female	74	no
1580	No	Yes	No	No	No	No	No	No	No	No	No	153.976	hanover	female	24	yes
1581	Yes	No	No	No	No	No	No	No	No	No	No	237.942	st catherine	female	63	yes
1582	No	Yes	No	No	No	No	No	No	No	No	No	466.331	st james	male	31	yes
1583	No	No	No	No	No	No	No	No	No	No	No	221.137	st catherine	female	59	yes
1584	No	No	Yes	No	No	No	No	No	No	No	No	435.256	st. andrew	male	34	yes
1585	Yes	No	No	No	No	No	No	No	No	No	No	381.504	st thomas	female	47	yes
1586	No	Yes	No	No	Yes	No	No	No	No	No	No	232.588	st catherine	male	23	yes
1587	No	No	No	No	No	No	No	No	No	No	No	196.958	trelawny	male	50	yes
1588	No	No	No	No	No	No	No	No	No	No	No	187.786	manchester	male	34	yes
1589	No	No	No	No	No	No	No	No	No	No	No	239.768	kingston	female	24	yes
1590	Yes	Yes	Yes	Yes	No	No	No	No	No	No	No	246.271	st catherine	female	43	yes
1591	No	No	No	No	No	No	No	No	No	No	No	289.229	st. andrew	female	37	yes
1592	No	Yes	Yes	No	No	No	No	No	No	No	No	219.898	st catherine	female	67	yes
1593	No	Yes	No	No	Yes	No	No	No	No	No	No	500.441	st. mary	male	22	no
1594	No	No	No	No	No	No	No	No	No	No	No	267.42	st catherine	female	35	yes
1595	No	No	No	No	No	No	No	No	No	No	No	240.755	st catherine	female	21	yes
1596	Yes	No	Yes	No	No	No	No	No	No	No	No	238.019	kingston	male	47	yes
1597	No	Yes	No	No	No	No	No	No	No	No	No	450.445	st james	female	22	yes
1598	No	No	No	No	No	No	No	No	No	No	No	447.915	st james	female	58	yes
1599	Yes	No	No	No	No	No	No	No	No	No	No	462.904	st james	male	59	yes
1600	Yes	No	Yes	No	No	Yes	Yes	No	No	No	No	267.628	st catherine	female	67	yes
1601	No	Yes	No	No	No	No	No	No	No	No	No	409.915	st elizabeth	male	35	no
1602	Yes	No	No	No	No	No	No	No	No	No	No	238.061	st catherine	female	66	yes
1603	No	No	No	No	No	No	No	No	No	No	No	244.87	kingston	male	21	yes
1604	Yes	No	No	No	No	Yes	No	No	No	No	No	443.534	westmoreland	male	56	yes
1605	No	No	No	No	No	No	No	No	No	No	No	157.734	st. andrew	female	57	yes
1606	No	No	Yes	No	No	No	No	No	No	No	No	251.125	st catherine	male	57	yes
1607	No	No	No	No	No	No	No	No	No	No	No	274.131	st thomas	female	66	yes
1608	No	Yes	Yes	No	Yes	No	No	No	No	No	No	196.354	trelawny	female	45	yes
1609	Yes	No	No	No	No	No	No	No	No	No	No	426.659	westmoreland	female	47	yes
1610	Yes	No	No	No	No	No	No	No	No	No	No	291.31	kingston	male	24	yes
1611	Yes	No	No	No	No	No	No	No	No	No	No	193.069	st. andrew	female	43	yes
1612	No	No	No	No	No	No	No	No	No	No	No	252.265	st elizabeth	female	29	yes
1613	No	No	No	No	No	No	No	No	No	No	No	196.251	trelawny	female	36	yes
1614	No	No	No	No	No	No	No	No	No	No	No	330.53	st. andrew	female	50	yes
1615	Yes	No	No	No	No	No	No	No	No	No	No	266.21	st thomas	female	63	no
1616	No	No	No	No	No	No	No	No	No	No	No	278.979	st. andrew	female	41	yes
1617	Yes	No	Yes	No	No	No	No	No	No	No	No	240.518	st catherine	female	51	yes
1618	No	Yes	No	Yes	No	No	No	No	No	No	No	186.607	kingston	female	33	yes
1619	No	Yes	No	No	No	No	No	No	No	No	No	336.391	kingston	female	31	yes
1620	No	No	No	No	No	No	No	No	No	No	No	234.667	kingston	male	65	yes
1621	No	No	No	No	No	No	No	No	No	No	No	792.427	portland	male	19	yes
1622	No	No	No	No	No	No	No	No	No	No	No	275.036	st. andrew	female	27	yes
1623	No	No	Yes	No	No	No	No	No	No	No	No	340.305	kingston	female	40	yes
1624	No	No	No	No	No	No	No	No	No	No	No	432.844	st. andrew	female	30	yes
1625	Yes	No	No	No	No	No	No	No	No	No	No	448.734	st james	female	33	yes
1626	No	No	No	No	No	No	No	No	No	No	No	153.391	hanover	female	30	yes
1627	Yes	Yes	No	No	No	No	No	No	No	No	No	196.251	trelawny	female	39	yes
1628	No	Yes	No	No	No	No	Yes	No	No	No	No	552.068	st ann	female	42	yes
1629	No	Yes	No	No	No	No	No	No	No	No	No	220.952	st catherine	female	29	yes
1630	No	Yes	No	No	No	No	No	No	No	No	No	187.407	kingston	male	17	yes
1631	No	No	No	No	Yes	No	No	No	No	No	No	310.646	st. andrew	female	30	yes
1632	No	Yes	No	No	No	No	No	No	No	No	No	447.541	st james	female	26	yes
1633	No	Yes	No	No	No	No	No	No	No	No	No	281.978	kingston	female	48	yes
1634	No	No	No	No	No	No	No	No	No	No	No	448.734	st james	female	32	yes
1635	No	No	No	No	Yes	No	Yes	No	No	No	Yes	225.605	st. andrew	female	54	no
1636	No	No	No	No	No	No	No	No	No	No	No	345.624	st ann	male	41	yes
1637	Yes	No	No	No	No	No	Yes	No	No	No	No	332.998	st. andrew	male	52	yes
1638	No	No	No	No	No	No	No	No	No	No	No	191.576	st. andrew	female	21	yes
1639	Yes	Yes	No	No	No	No	No	No	No	No	No	185.079	kingston	female	40	yes
1640	Yes	No	No	No	No	No	No	No	No	No	No	291.616	st. andrew	female	30	yes
1641	Yes	No	No	Yes	No	No	No	No	No	No	No	255.017	st. mary	male	60	yes
1642	Yes	No	No	No	No	No	No	No	No	No	No	269.627	st catherine	female	31	yes
1643	No	Yes	No	No	No	No	No	No	No	No	No	157.602	st. andrew	female	29	yes
1644	No	No	No	No	No	No	No	No	No	No	No	186.111	kingston	female	25	yes
1645	No	No	No	No	No	No	No	No	No	No	No	250.533	st elizabeth	male	44	yes
1646	No	No	No	No	Yes	No	No	No	No	No	No	196.925	trelawny	female	18	yes
1647	No	No	Yes	No	No	No	No	No	No	No	No	242.583	st catherine	male	49	yes
1648	No	Yes	No	No	No	No	No	No	No	No	No	383.431	st thomas	female	25	yes
1649	No	No	No	No	No	No	No	No	No	No	No	353.625	st catherine	male	58	yes
1650	Yes	No	No	No	No	No	No	No	No	No	No	265.114	st thomas	female	51	no
1651	No	No	No	No	Yes	No	No	No	No	No	No	196.251	trelawny	female	36	yes
1652	Yes	Yes	No	Yes	No	No	No	No	No	No	No	156.772	st. andrew	female	64	yes
1653	No	Yes	No	No	No	No	No	No	No	No	No	219.727	st catherine	female	35	yes
1654	Yes	Yes	No	No	No	No	No	No	No	No	No	346.407	st ann	male	51	yes
1655	No	Yes	Yes	No	No	No	No	No	Yes	No	No	242.911	st elizabeth	female	31	no
1656	No	Yes	No	No	No	No	No	No	No	No	No	349.603	st james	female	39	yes
1657	No	No	No	No	Yes	No	No	No	No	No	No	158.7	st. andrew	male	18	yes
1658	No	No	No	No	No	No	No	No	No	No	No	300.491	st james	female	18	no
1659	No	Yes	No	No	No	No	No	No	No	No	No	274.06	st thomas	female	45	yes
1660	No	Yes	No	No	Yes	No	No	No	Yes	No	No	250.33	st elizabeth	female	49	yes
1661	No	Yes	No	No	Yes	No	No	No	No	No	No	443.739	st. andrew	male	22	yes
1662	No	No	No	No	No	No	No	No	No	No	No	185.463	manchester	male	43	yes
1663	No	No	No	No	No	No	Yes	No	No	No	No	493.835	st. mary	female	42	no
1664	Yes	Yes	No	No	No	No	No	No	No	No	No	132.879	st. andrew	female	38	yes
1665	No	No	No	No	No	No	No	No	No	No	No	274.156	st. andrew	male	28	yes
1666	Yes	Yes	No	No	No	No	No	No	No	No	No	855.781	westmoreland	male	50	yes
1667	No	No	No	No	No	No	No	No	No	No	No	157.481	manchester	male	43	yes
1668	Yes	No	Yes	Yes	No	Yes	Yes	No	No	No	No	108.257	manchester	female	58	no
1669	No	No	No	No	No	No	No	No	No	No	No	552.247	st james	male	28	yes
1670	No	No	No	No	No	No	No	No	No	No	No	241.176	st catherine	male	33	yes
1671	No	No	No	No	Yes	No	No	No	No	No	No	345.624	st ann	male	44	yes
1672	No	No	No	No	No	No	No	No	No	No	No	345.978	st ann	male	29	yes
1673	Yes	Yes	Yes	No	No	No	No	No	No	No	No	238.061	st catherine	female	69	yes
1674	Yes	No	No	No	No	No	No	No	No	No	No	185.176	kingston	female	48	yes
1675	No	No	No	No	No	No	No	No	No	No	No	265.312	st catherine	female	21	yes
1676	Yes	No	No	No	No	No	No	No	No	No	No	251.38	st elizabeth	male	49	yes
1677	No	No	No	No	No	No	No	No	No	No	No	225.83	st catherine	male	51	yes
1678	No	No	No	No	No	No	No	No	No	No	No	189.732	st. andrew	male	25	yes
1679	No	Yes	No	No	No	No	No	No	No	No	No	344.858	kingston	male	22	yes
1680	Yes	No	No	No	No	No	No	No	No	No	No	100.228	kingston	female	35	yes
1681	No	No	No	No	No	No	Yes	No	No	No	No	427.9	westmoreland	female	18	yes
1682	No	Yes	No	No	No	No	No	No	No	No	No	332.356	kingston	female	50	yes
1683	No	No	No	No	No	No	No	No	No	No	No	334.837	kingston	male	53	yes
1684	No	Yes	No	No	No	No	No	No	No	No	No	153.391	hanover	female	36	yes
1685	Yes	No	Yes	No	No	No	No	No	No	No	No	163.421	st. andrew	male	64	yes
1686	No	No	No	No	Yes	No	No	No	No	No	No	346.348	st ann	female	16	yes
1687	Yes	Yes	No	Yes	No	No	No	No	No	No	No	156.772	st. andrew	female	64	yes
1688	Yes	Yes	Yes	No	No	No	No	No	No	No	No	156.938	st. andrew	male	40	yes
1689	No	No	No	No	No	No	No	No	No	No	No	511.759	portland	female	73	no
1690	No	No	No	No	No	No	No	No	No	No	No	219.842	st catherine	female	46	yes
1691	No	No	Yes	No	No	No	No	No	No	No	Yes	273.724	st. andrew	female	65	yes
1692	No	Yes	No	Yes	Yes	No	No	No	No	No	No	255.201	st elizabeth	female	44	yes
1693	No	Yes	No	No	No	No	No	Yes	No	No	No	268.911	st catherine	female	29	yes
1694	Yes	No	No	No	No	No	No	No	No	No	No	1113.25	st. andrew	female	53	yes
1695	No	No	No	No	No	No	No	No	No	No	Yes	220.02	st catherine	male	43	yes
1696	No	Yes	No	No	No	No	No	No	No	No	No	226.463	st catherine	female	56	yes
1697	No	No	No	Yes	No	No	No	No	No	No	No	447.159	st james	male	47	yes
1698	Yes	No	No	No	No	No	No	No	No	No	No	204.12	trelawny	male	55	yes
1699	Yes	No	No	No	No	No	No	No	No	No	No	350.069	st james	male	44	yes
1700	No	No	No	No	No	No	No	No	No	No	No	445.06	st james	female	35	yes
1701	Yes	Yes	No	No	No	No	No	No	No	No	No	185.131	kingston	female	61	yes
1702	No	No	No	No	No	No	No	No	No	No	No	348.014	st ann	female	32	yes
1703	Yes	No	No	No	No	No	No	No	No	No	No	157.602	st. andrew	female	25	yes
1704	No	No	No	No	No	No	No	No	No	No	No	309.16	st. andrew	female	17	yes
1705	Yes	No	No	No	No	No	No	No	No	No	No	200.174	trelawny	female	42	yes
1706	Yes	No	No	No	No	No	No	No	No	No	No	253.671	st elizabeth	male	30	yes
1707	No	No	No	No	No	No	No	No	No	No	No	225.792	st catherine	female	17	yes
1708	No	Yes	No	Yes	No	No	Yes	Yes	Yes	Yes	No	235.632	st catherine	male	70	yes
1709	No	Yes	Yes	No	No	No	No	No	No	No	No	452.463	st james	male	35	yes
1710	Yes	No	Yes	No	No	No	No	Yes	No	No	No	185.313	manchester	female	45	yes
1711	No	No	No	No	No	No	No	No	No	No	No	554.019	st james	female	20	yes
1712	No	No	No	No	No	No	No	No	No	No	No	242.014	st catherine	male	26	yes
1713	No	No	No	No	No	No	No	Yes	No	No	No	187.457	manchester	female	21	yes
1714	No	No	No	No	No	No	No	No	No	No	No	559.453	st ann	male	20	yes
1715	No	No	No	No	No	No	No	No	No	No	No	242.273	st catherine	female	16	yes
1716	No	No	Yes	No	No	No	No	No	Yes	No	No	196.354	trelawny	female	47	yes
1717	Yes	No	No	No	No	No	No	No	No	No	No	347.883	kingston	male	63	yes
1718	Yes	Yes	No	No	No	No	No	No	No	No	No	291.084	st. andrew	female	57	yes
1719	No	No	No	No	No	No	No	No	No	No	No	360.88	westmoreland	male	43	no
1720	No	Yes	No	No	No	No	No	No	No	No	No	262.591	st. mary	female	42	yes
1721	No	No	No	No	No	No	No	No	No	No	No	156.274	trelawny	female	39	no
1722	No	Yes	No	No	No	No	No	No	No	No	No	224.119	st catherine	female	42	yes
1723	No	Yes	No	No	No	No	No	No	No	No	No	190.341	st. andrew	female	28	yes
1724	Yes	Yes	No	Yes	No	No	No	No	No	No	No	250.269	st elizabeth	female	61	yes
1725	No	No	No	No	Yes	No	No	No	No	No	No	227.742	st catherine	female	20	yes
1726	No	No	No	No	No	No	No	No	No	No	No	429.419	st. andrew	female	62	yes
1727	Yes	Yes	No	No	No	No	No	No	No	No	Yes	169.603	st. andrew	male	53	yes
1728	No	No	No	No	No	No	No	No	No	No	No	222.776	st catherine	male	31	yes
1729	No	No	No	No	No	No	No	No	No	No	No	202.852	trelawny	male	20	yes
1730	No	No	No	No	No	No	No	No	No	No	No	226.877	st catherine	female	34	yes
1731	No	No	No	No	No	No	No	No	No	No	No	220.952	st catherine	female	25	yes
1732	No	No	No	No	No	No	No	No	No	No	No	485.299	st. mary	male	26	no
1733	Yes	Yes	No	No	No	No	No	No	No	No	No	183.39	hanover	female	40	yes
1734	Yes	No	Yes	Yes	No	Yes	No	No	No	No	Yes	247.84	st elizabeth	female	71	yes
1735	Yes	No	No	No	No	No	No	No	No	No	No	224.156	st catherine	female	50	yes
1736	Yes	Yes	No	Yes	No	Yes	Yes	No	No	No	Yes	169.126	st. andrew	female	66	yes
1737	No	Yes	No	No	No	No	No	No	No	No	No	225.02	st catherine	female	35	yes
1738	No	No	No	No	No	No	No	No	Yes	No	No	534.009	portland	male	21	no
1739	No	No	No	No	No	No	No	No	No	No	No	185.516	kingston	male	28	yes
1740	No	Yes	Yes	No	No	No	No	No	No	No	No	132.948	st. andrew	female	47	yes
1741	No	No	No	No	No	No	No	No	No	No	No	278.979	st. andrew	female	43	yes
1742	No	Yes	Yes	No	No	No	No	No	No	No	No	241.637	kingston	female	43	yes
1743	No	No	No	No	No	No	No	No	No	No	No	447.541	st james	female	27	yes
1744	Yes	Yes	Yes	No	No	No	No	No	No	No	No	159.861	st. andrew	female	43	yes
1745	Yes	No	No	No	No	No	No	No	No	Yes	No	440.861	st james	female	72	yes
1746	No	No	No	No	Yes	No	No	No	No	No	No	227.118	st catherine	male	22	yes
1747	No	No	No	No	Yes	No	No	No	No	No	No	557.614	st james	female	23	yes
1748	No	Yes	No	No	No	No	No	No	No	No	No	857.465	westmoreland	female	29	yes
1749	No	No	No	No	Yes	No	No	No	Yes	No	No	269.627	st catherine	female	32	yes
1750	No	No	No	No	No	No	No	No	No	No	No	345.164	st ann	female	38	yes
1751	Yes	Yes	Yes	No	No	No	No	No	No	No	No	267.559	st catherine	female	47	yes
1752	Yes	Yes	Yes	Yes	No	No	No	No	No	No	No	174.304	manchester	female	68	yes
1753	Yes	No	No	Yes	Yes	No	Yes	No	No	No	No	343.184	st. andrew	male	54	yes
1754	No	No	No	No	No	No	No	No	No	No	No	488.487	st. andrew	male	63	yes
1755	No	Yes	No	No	No	No	Yes	No	No	No	No	133.619	st. andrew	female	25	yes
1756	No	No	No	No	No	No	No	No	No	No	No	204.835	st catherine	female	44	yes
1757	No	No	No	No	No	No	No	No	No	No	No	169.393	st. andrew	male	28	yes
1758	No	No	No	No	No	No	No	No	No	No	No	453.956	st james	female	43	yes
1759	No	No	No	No	No	No	No	No	No	No	No	250.2	st elizabeth	female	36	yes
1760	No	No	Yes	No	No	No	No	No	No	No	No	333.81	kingston	female	49	yes
1761	No	No	No	No	No	No	No	No	No	No	No	267.776	st catherine	male	41	yes
1762	No	No	No	No	Yes	Yes	No	No	No	No	No	179.796	hanover	female	35	yes
1763	No	No	No	No	No	No	No	No	No	No	No	345.164	st ann	female	38	yes
1764	No	No	No	No	No	No	No	No	No	No	No	290.841	st. andrew	female	25	yes
1765	No	No	No	No	No	No	No	No	No	No	No	290.841	st. andrew	female	27	yes
1766	No	Yes	No	No	No	No	No	No	No	No	No	272.765	st catherine	female	40	yes
1767	Yes	No	Yes	No	Yes	No	No	No	No	No	No	171.805	st. andrew	male	39	yes
1768	Yes	No	No	No	No	Yes	No	Yes	No	No	No	189.286	st. andrew	female	35	yes
1769	No	Yes	No	No	No	No	No	No	No	No	No	453.956	st james	female	43	yes
1770	Yes	No	No	No	No	No	No	No	No	No	No	564.361	st ann	male	61	yes
1771	Yes	Yes	No	No	No	No	No	No	No	No	No	443.534	westmoreland	male	57	yes
1772	No	Yes	No	No	No	No	No	No	No	No	No	453.956	st james	female	41	yes
1773	No	No	No	No	No	No	No	No	No	No	No	261.728	st. mary	male	37	yes
1774	Yes	No	No	No	No	No	No	No	No	No	No	251.38	st elizabeth	male	46	yes
1775	Yes	No	Yes	No	No	Yes	No	Yes	No	No	No	541.399	st ann	female	61	yes
1776	No	Yes	No	No	No	Yes	No	No	No	No	No	869.756	westmoreland	female	37	yes
1777	Yes	Yes	No	Yes	No	No	No	No	No	No	No	333.896	kingston	female	67	yes
1778	No	No	No	No	No	No	No	No	No	No	No	181.972	hanover	female	22	yes
1779	No	No	No	No	Yes	No	No	No	No	No	No	188.918	manchester	female	42	yes
1780	No	No	No	No	No	No	No	No	No	No	No	347.088	st ann	female	26	yes
1781	No	No	No	No	No	Yes	No	No	No	No	No	264.897	st catherine	female	71	yes
1782	No	Yes	Yes	No	No	No	No	No	No	No	No	135.089	st. andrew	male	37	yes
1783	No	No	No	No	No	No	No	No	No	No	No	274.45	st. andrew	female	15	yes
1784	No	Yes	No	No	No	No	No	No	No	No	No	238.857	kingston	female	34	yes
1785	No	No	No	No	No	No	No	No	No	No	No	176.359	manchester	male	19	yes
1786	No	Yes	No	No	No	No	No	No	Yes	No	No	240.755	st catherine	female	24	yes
1787	No	No	No	No	No	No	No	No	No	No	No	219.727	st catherine	female	38	yes
1788	Yes	Yes	No	No	No	No	Yes	No	No	No	No	186.267	kingston	female	56	yes
1789	No	No	Yes	No	No	No	No	No	No	No	No	101.44	kingston	female	22	yes
1790	Yes	Yes	No	No	No	No	No	No	No	No	No	443.352	st james	female	53	yes
1791	No	No	No	Yes	No	No	No	No	No	No	No	185.131	kingston	female	61	yes
1792	Yes	Yes	No	No	No	No	No	No	No	No	No	551.1	st james	female	62	yes
1793	No	No	No	No	No	No	No	No	No	No	No	277.306	st. andrew	male	34	yes
1794	No	Yes	No	No	No	No	No	No	No	No	No	543.802	st ann	male	45	yes
1795	No	No	No	No	No	No	No	No	No	No	No	308.103	st. andrew	female	36	yes
1796	Yes	No	No	Yes	No	No	No	No	No	No	No	464.064	st james	male	60	yes
1797	No	No	No	No	Yes	No	No	Yes	No	No	No	545.717	st ann	female	30	yes
1798	No	Yes	No	No	No	No	No	No	No	No	No	242.631	st catherine	female	44	yes
1799	Yes	No	No	No	No	No	No	No	No	No	No	293.241	st. andrew	male	33	yes
1800	No	No	No	No	No	No	No	No	No	No	No	291.616	st. andrew	female	34	yes
1801	No	No	No	No	No	No	No	No	No	No	No	554.019	st james	female	28	yes
1802	Yes	Yes	Yes	Yes	No	No	No	No	No	No	No	176.211	st. andrew	male	64	yes
1803	No	No	Yes	No	No	No	No	No	No	No	No	176.211	st. andrew	male	62	yes
1804	Yes	Yes	Yes	Yes	No	No	No	No	No	No	Yes	167.4	st. andrew	female	71	yes
1805	No	No	No	No	No	No	No	No	No	No	No	157.602	st. andrew	female	28	yes
1806	No	No	Yes	No	No	No	No	No	No	No	No	289.379	st. andrew	female	46	yes
1807	Yes	No	No	No	No	No	Yes	No	No	No	Yes	301.579	st. andrew	male	64	yes
1808	Yes	No	Yes	Yes	No	No	No	No	No	No	No	172.372	st. andrew	female	41	yes
1809	Yes	No	No	No	No	No	No	No	No	No	No	462.904	st james	male	55	yes
1810	No	No	No	No	No	No	No	No	No	No	No	200.174	trelawny	female	40	yes
1811	Yes	Yes	No	No	No	No	No	No	No	No	No	201.768	st catherine	male	45	yes
1812	No	No	No	No	No	No	No	No	No	No	No	353.833	st james	female	24	yes
1813	No	No	No	No	No	No	No	No	No	No	No	244.482	st catherine	male	17	yes
1814	Yes	Yes	Yes	No	No	No	No	No	No	No	No	472.349	st. andrew	female	33	yes
1815	No	No	No	No	No	No	No	No	No	No	No	451.234	st james	male	33	yes
1816	No	No	No	No	No	No	No	No	No	No	No	347.088	st ann	female	29	yes
1817	Yes	No	No	No	No	No	No	No	No	No	No	188.559	st. andrew	female	50	yes
1818	No	No	No	No	No	No	No	No	No	No	No	346.792	st ann	male	49	yes
1819	No	Yes	Yes	No	Yes	No	No	No	No	No	No	250.2	st elizabeth	female	39	yes
1820	Yes	Yes	No	No	No	No	No	No	No	No	No	426.555	westmoreland	female	64	yes
1821	No	No	No	No	No	No	No	No	No	No	No	183.469	manchester	male	67	yes
1822	No	No	No	No	No	No	No	No	No	No	No	270.784	st catherine	male	18	yes
1823	Yes	Yes	No	No	No	No	No	No	No	No	No	155.675	trelawny	female	54	no
1824	Yes	Yes	No	No	No	No	No	No	No	No	No	198.026	st. andrew	female	53	no
1825	No	No	No	No	No	No	No	No	No	No	No	241.632	st catherine	female	66	yes
1826	No	No	No	No	No	No	No	No	No	No	No	271.868	st catherine	male	36	yes
1827	No	No	No	Yes	No	No	No	No	No	No	No	268.333	st thomas	female	32	no
1828	No	Yes	Yes	No	No	No	No	No	No	No	No	156.127	st. andrew	female	52	yes
1829	No	No	No	No	Yes	No	No	No	No	No	No	225.137	st catherine	female	49	yes
1830	No	No	No	No	No	No	No	No	No	No	No	156.127	st. andrew	female	52	yes
1831	Yes	Yes	No	No	No	Yes	Yes	No	No	No	No	156.851	st. andrew	female	68	yes
1832	Yes	Yes	No	Yes	No	No	No	No	No	No	No	147.602	hanover	female	45	no
1833	No	Yes	Yes	No	No	No	No	No	No	No	No	349.603	st james	female	39	yes
1834	No	No	No	No	No	No	No	No	No	No	No	244.366	st catherine	female	24	yes
1835	No	Yes	Yes	Yes	No	No	No	No	No	No	No	224.119	st catherine	female	44	yes
1836	No	No	No	No	No	Yes	Yes	No	No	No	No	267.42	st catherine	female	35	yes
1837	No	No	No	No	No	No	No	No	No	No	No	298.957	st. andrew	male	21	yes
1838	Yes	No	No	No	No	No	Yes	No	Yes	No	No	288.119	st. andrew	female	50	yes
1839	No	Yes	No	No	No	No	No	No	No	No	No	100.786	kingston	female	25	yes
1840	Yes	No	No	No	No	No	No	No	No	No	No	220.764	st catherine	male	45	yes
1841	No	No	No	No	No	No	No	No	No	No	No	242.748	clarendon	female	36	no
1842	Yes	No	No	No	No	No	No	No	No	No	No	786.274	portland	male	49	yes
1843	Yes	Yes	No	No	No	No	No	No	No	No	No	224.119	st catherine	female	42	yes
1844	No	Yes	No	No	No	No	No	No	No	No	No	283.402	kingston	female	29	yes
1845	No	No	No	No	No	No	No	No	No	No	No	284.478	st. andrew	male	55	yes
1846	No	No	Yes	No	No	No	No	No	No	No	No	177.065	manchester	male	38	yes
1847	Yes	No	No	No	No	No	No	No	No	No	No	222.897	st catherine	male	71	yes
1848	No	No	No	No	No	No	No	Yes	No	No	No	340.305	kingston	female	44	yes
1849	No	Yes	No	No	No	No	No	No	No	No	No	314.262	st. andrew	female	44	yes
1850	Yes	Yes	No	Yes	No	Yes	Yes	No	No	No	No	255.017	st. mary	female	73	yes
1851	No	Yes	No	No	No	No	No	No	No	No	No	275.036	st. andrew	female	24	yes
1852	No	No	Yes	No	No	No	No	No	No	No	No	177.065	manchester	male	36	yes
1853	No	No	No	No	No	No	No	No	No	No	No	196.513	trelawny	male	41	yes
1854	No	No	No	No	No	No	No	No	No	No	No	429.957	westmoreland	female	34	yes
1855	No	No	No	No	No	No	No	No	No	No	No	548.057	st ann	male	18	yes
1856	No	No	No	No	No	No	No	No	No	No	No	249.24	st elizabeth	female	50	yes
1857	No	No	No	No	No	No	No	No	No	No	No	246.271	st catherine	female	42	yes
1858	Yes	Yes	No	No	No	No	No	No	No	No	No	450.445	st james	female	20	yes
1859	No	Yes	No	No	Yes	Yes	Yes	Yes	No	No	No	224.156	st catherine	female	52	yes
1860	Yes	No	No	No	No	No	No	No	No	No	No	468.726	st. andrew	female	49	yes
1861	Yes	No	Yes	No	No	No	No	No	No	No	No	168.346	st. andrew	female	52	yes
1862	Yes	Yes	No	Yes	No	No	No	No	No	No	No	484.533	st. mary	female	67	no
1863	Yes	Yes	No	No	No	No	No	No	No	No	No	372.565	st. andrew	female	69	yes
1864	No	No	No	No	No	No	No	No	No	No	No	278.061	st. andrew	male	34	yes
1865	No	No	No	No	No	No	No	No	No	No	No	240.842	kingston	male	35	yes
1866	No	No	Yes	No	No	No	No	No	No	No	No	558.591	st james	male	30	yes
1867	No	No	Yes	No	Yes	No	No	No	No	No	No	552.838	st james	female	18	yes
1868	No	Yes	No	No	No	No	No	No	No	No	No	244.752	clarendon	female	31	no
1869	No	No	No	No	Yes	No	No	No	No	No	No	544.266	st ann	female	25	yes
1870	No	No	No	No	No	No	No	No	No	No	No	293.241	st. andrew	male	33	yes
1871	No	No	Yes	No	No	No	No	No	No	No	No	239.768	kingston	female	22	yes
1872	No	No	No	No	No	No	No	No	No	No	No	201.94	st catherine	female	28	yes
1873	No	No	No	No	No	No	No	No	No	No	No	100.571	kingston	female	17	yes
1874	No	No	No	Yes	No	No	Yes	No	No	No	No	238.733	st catherine	male	52	yes
1875	No	Yes	No	No	No	Yes	No	No	No	No	No	219.842	st catherine	female	47	yes
1876	No	No	No	No	No	No	No	No	Yes	No	No	785.268	portland	female	18	yes
1877	No	No	No	No	No	No	No	No	No	No	No	185.653	manchester	male	27	yes
1878	No	No	Yes	No	No	No	No	No	No	No	No	204.835	st catherine	female	42	yes
1879	Yes	Yes	No	No	No	Yes	No	No	No	No	No	551.1	st james	female	63	yes
1880	Yes	Yes	No	No	Yes	Yes	No	No	No	No	No	189.338	st. andrew	female	64	yes
1881	No	No	No	No	No	No	No	No	No	No	No	291.616	st. andrew	female	33	yes
1882	No	Yes	No	No	No	No	No	No	No	No	No	158.022	st. andrew	female	30	yes
1883	No	No	No	No	No	No	Yes	No	No	No	No	272.462	st. andrew	female	53	yes
1884	No	No	No	No	No	No	No	No	No	No	No	271.868	st catherine	male	36	yes
1885	No	No	No	No	No	No	No	No	No	No	No	162.947	trelawny	male	62	no
1886	Yes	Yes	No	No	No	No	No	No	No	No	Yes	100.306	kingston	female	69	yes
1887	No	No	No	No	No	No	No	No	No	No	No	258.615	st elizabeth	male	20	yes
1888	No	Yes	Yes	Yes	No	No	No	No	No	No	No	281.909	kingston	female	63	yes
1889	Yes	No	No	No	No	Yes	No	No	No	No	No	267.559	st catherine	female	49	yes
1890	No	No	No	No	No	No	No	No	No	No	No	277.363	st thomas	male	19	yes
1891	No	Yes	No	No	No	No	No	No	No	No	No	445.06	st james	female	37	yes
1892	No	No	No	No	No	No	No	No	No	No	No	273.654	st. andrew	female	46	yes
1893	No	Yes	No	No	No	No	No	No	No	No	No	345.164	st ann	female	35	yes
1894	No	No	No	No	No	No	No	No	No	No	No	169.791	st. andrew	male	49	yes
1895	No	No	No	No	No	No	No	No	No	No	No	220.02	st catherine	male	42	yes
1896	Yes	No	Yes	No	No	No	Yes	No	No	No	No	289.379	st. andrew	female	49	yes
1897	Yes	No	No	No	No	No	Yes	No	No	No	No	547.798	st ann	female	22	yes
1898	Yes	No	No	Yes	No	No	No	No	No	No	No	183.469	manchester	male	73	yes
1899	No	Yes	No	No	No	No	No	No	No	No	No	271.868	st catherine	male	38	yes
1900	No	No	No	No	No	No	No	No	No	No	No	101.055	kingston	female	31	yes
1901	No	No	No	No	No	No	No	No	No	No	No	101.618	kingston	male	32	yes
1902	No	No	No	No	No	No	No	No	No	No	No	548.758	st ann	male	31	yes
1903	No	Yes	No	No	No	No	No	No	No	No	No	103.599	kingston	male	22	yes
1904	No	No	No	No	Yes	Yes	No	No	No	No	No	247.84	st elizabeth	male	69	yes
1905	Yes	Yes	No	No	No	No	No	No	No	No	No	185.079	kingston	female	39	yes
1906	Yes	No	No	No	No	No	No	No	No	No	No	425.25	st. andrew	male	57	yes
1907	No	Yes	No	No	No	No	No	No	No	No	No	100.786	kingston	female	25	yes
1908	No	No	No	No	No	No	No	No	No	No	No	552.247	st james	male	25	yes
1909	No	Yes	No	Yes	No	No	No	No	No	No	No	155.176	hanover	female	41	yes
1910	Yes	Yes	Yes	Yes	No	No	Yes	No	No	No	Yes	157.734	st. andrew	female	56	yes
1911	Yes	No	No	Yes	No	No	No	No	No	No	No	273.587	st. andrew	female	63	yes
1912	No	No	No	No	No	No	No	No	No	No	No	169.791	st. andrew	male	49	yes
1913	No	No	No	No	No	No	No	No	No	No	No	434.961	westmoreland	female	41	yes
1914	Yes	No	No	No	No	No	No	No	No	No	No	536.143	st ann	female	71	yes
1915	No	No	No	No	No	No	No	No	No	No	No	545.75	st james	male	72	yes
1916	Yes	No	No	No	No	No	No	No	No	No	No	152.254	hanover	female	69	yes
1917	Yes	No	Yes	No	No	No	No	No	No	No	No	157.011	trelawny	male	46	no
1918	No	No	No	No	Yes	No	No	No	No	No	No	171.12	st. andrew	male	19	yes
1919	No	No	Yes	No	No	No	No	No	No	No	No	196.306	trelawny	female	60	yes
1920	No	Yes	No	No	No	No	No	Yes	No	No	No	251.595	st elizabeth	female	25	yes
1921	No	Yes	No	No	No	No	No	No	No	No	No	221.541	st catherine	female	30	yes
1922	No	No	Yes	No	No	No	No	No	No	No	No	239.84	st catherine	female	35	yes
1923	No	No	No	No	No	No	No	No	No	No	No	185.714	kingston	female	17	yes
1924	Yes	No	Yes	No	No	No	No	No	No	No	No	175.77	st. andrew	male	56	yes
1925	Yes	No	No	No	No	No	No	No	No	No	No	289.935	st. andrew	female	40	yes
1926	No	No	No	No	Yes	No	No	No	No	No	No	450.445	st james	female	23	yes
1927	Yes	Yes	Yes	No	No	No	No	No	No	No	No	185.267	manchester	female	63	yes
1928	No	No	Yes	No	No	No	No	No	No	No	No	237.217	kingston	male	43	yes
1929	No	No	No	No	No	No	No	No	No	No	No	135.535	st. andrew	female	43	yes
1930	Yes	Yes	No	No	No	No	No	No	No	No	No	445.292	st james	female	48	yes
1931	No	No	No	No	Yes	No	No	No	No	No	No	154.246	hanover	male	31	yes
1932	No	No	No	No	Yes	No	No	No	No	No	No	241.048	st elizabeth	female	46	no
1933	Yes	Yes	No	No	No	No	No	No	No	No	No	267.42	st catherine	female	37	yes
1934	No	No	No	No	No	No	No	No	No	No	No	269.627	st catherine	female	33	yes
1935	No	No	No	No	No	Yes	No	No	No	No	No	168.346	st. andrew	female	53	yes
1936	Yes	Yes	No	No	No	No	No	No	No	No	No	333.81	kingston	female	46	yes
1937	No	No	No	No	No	No	No	No	No	No	No	312.251	st james	male	60	no
1938	No	No	No	No	No	No	No	No	No	No	No	266.275	st thomas	female	45	no
1939	No	No	No	No	No	No	No	No	No	No	No	278.061	st. andrew	male	36	yes
1940	Yes	Yes	No	No	No	No	No	No	No	No	No	156.729	st. andrew	female	39	yes
1941	No	No	No	No	No	No	No	No	No	No	No	170.389	st. andrew	female	33	yes
1942	No	No	No	No	No	No	No	No	No	No	No	108.868	manchester	female	24	no
1943	Yes	Yes	No	No	No	No	No	No	No	No	No	500.441	st. mary	male	23	no
1944	No	Yes	No	No	No	No	No	No	No	No	No	228.537	st catherine	male	55	yes
1945	No	No	No	No	No	No	No	No	No	No	No	312.708	manchester	male	19	yes
1946	No	No	No	No	No	No	No	No	No	No	No	244.87	kingston	male	22	yes
1947	Yes	No	Yes	No	No	No	Yes	Yes	No	No	No	544.721	st ann	female	56	yes
1948	No	No	Yes	No	No	No	No	No	No	No	No	239.202	st catherine	female	26	yes
1949	Yes	Yes	Yes	No	No	No	No	No	No	No	No	431.325	st. andrew	male	47	yes
1950	No	No	No	No	No	No	No	No	No	No	No	196.251	trelawny	female	35	yes
1951	No	Yes	No	No	No	No	No	No	No	No	No	189.967	st. andrew	male	51	yes
1952	No	Yes	Yes	No	No	No	No	No	No	No	No	242.875	clarendon	female	49	no
1953	No	No	No	No	No	No	No	No	No	No	No	247.84	st elizabeth	male	69	yes
1954	No	Yes	No	No	No	No	No	No	No	No	No	344.147	st. andrew	female	55	yes
1955	No	No	No	No	No	No	No	No	No	No	No	303.088	st james	female	23	no
1956	Yes	No	No	No	No	No	No	No	No	No	No	440.861	st james	female	71	yes
1957	No	No	No	No	No	No	No	No	No	No	No	333.81	kingston	female	48	yes
1958	Yes	No	No	Yes	No	No	No	No	No	No	No	308.984	manchester	female	48	yes
1959	Yes	Yes	No	No	No	No	No	No	No	No	No	410.413	westmoreland	male	40	no
1960	No	No	No	No	No	No	No	No	No	No	No	450.445	st james	female	22	yes
1961	No	No	No	No	No	No	No	No	No	No	No	286.519	kingston	male	35	yes
1962	No	No	No	No	No	No	No	No	No	No	No	349.341	st ann	female	20	yes
1963	No	No	No	No	Yes	No	No	No	No	No	No	222.386	st catherine	female	20	yes
1964	No	No	Yes	No	No	No	No	No	No	No	No	376.78	st. andrew	female	22	yes
1965	No	No	No	No	No	No	No	No	No	No	No	345.978	st ann	male	25	yes
1966	No	No	No	No	No	No	No	No	No	No	No	336.407	st. andrew	male	32	yes
1967	No	No	No	No	No	No	No	No	No	No	No	225.769	trelawny	female	22	no
1968	No	Yes	No	No	No	No	No	No	No	No	No	251.595	st elizabeth	female	29	yes
1969	No	Yes	No	No	No	No	No	No	No	No	No	445.292	st james	female	45	yes
1970	No	No	No	No	No	No	No	No	No	No	No	410.08	westmoreland	female	49	no
1971	No	Yes	No	No	No	No	No	No	No	No	No	445.06	st james	female	35	yes
1972	No	No	Yes	No	No	Yes	No	No	No	No	No	183.469	manchester	female	71	yes
1973	Yes	No	No	No	No	No	No	No	No	No	No	196.513	trelawny	male	40	yes
1974	No	No	No	No	No	No	No	No	No	No	No	278.979	st. andrew	female	42	yes
1975	No	No	No	No	No	No	No	No	No	No	No	242.273	st catherine	female	18	yes
1976	Yes	No	No	No	No	No	No	No	No	No	No	485.9	st. mary	male	51	no
1977	No	Yes	No	No	No	No	No	No	No	No	No	200.05	st catherine	female	53	yes
1978	No	No	No	No	No	No	No	No	No	No	No	239.768	kingston	female	22	yes
1979	No	No	No	No	No	No	No	No	No	No	No	435.256	st. andrew	male	33	yes
1980	No	No	No	No	No	No	No	No	No	No	No	569.478	st james	male	22	yes
1981	No	No	No	Yes	No	No	No	No	No	No	No	224.229	st. andrew	female	60	no
1982	No	No	No	No	No	No	No	No	No	No	No	202.478	st catherine	female	33	yes
1983	No	Yes	No	No	No	No	No	No	No	No	No	171.12	st. andrew	male	18	yes
1984	No	Yes	No	No	No	No	No	No	No	No	No	238.019	kingston	male	45	yes
1985	No	Yes	No	No	No	No	No	No	No	No	No	180.22	hanover	male	25	yes
1986	No	Yes	No	No	No	No	No	No	No	No	No	152.657	hanover	female	19	yes
1987	No	Yes	No	Yes	No	No	No	No	No	No	No	287.465	kingston	female	42	yes
1988	No	Yes	No	No	No	No	No	No	No	No	No	474.982	st. andrew	male	31	yes
1989	No	No	No	No	No	No	No	No	No	No	No	345.624	st ann	male	41	yes
1990	No	No	No	No	No	No	No	No	No	No	No	555.496	st james	female	30	yes
1991	Yes	No	No	No	No	No	No	No	No	No	No	413.25	westmoreland	female	30	no
1992	Yes	No	No	No	No	No	No	No	No	No	No	1119.03	st. andrew	male	42	yes
1993	No	No	No	No	No	No	No	Yes	No	No	No	331.803	st. andrew	female	38	yes
1994	Yes	Yes	No	Yes	No	Yes	No	No	No	No	No	286.5	st. andrew	female	72	yes
1995	No	No	No	No	Yes	No	No	No	No	No	No	189.286	st. andrew	female	38	yes
1996	No	No	No	No	No	No	No	No	No	No	No	298.957	st. andrew	male	24	yes
1997	No	No	No	No	No	No	No	No	No	No	No	242.014	st catherine	male	27	yes
1998	Yes	Yes	No	No	No	Yes	No	No	No	No	No	1107	st. andrew	female	73	yes
1999	No	No	No	No	No	No	No	No	No	No	No	339.186	kingston	male	35	yes
[truncated: 552 more rows]
